# Supplementary material for: On the clawed lobsters of the genus Nephropsis Wood-Mason, 1872 recently collected from deep-sea cruises off Taiwan and the South China Sea (Crustacea, Decapoda, Nephropidae)
Source: Zookeys. 2019 Mar 25;833:41–58. doi: 10.3897/zookeys.833.32837 (PMC6443626; doi:10.3897/zookeys.833.32837)
Supplement: XML Treatment for Nephropsis acanthura [file zookeys.833.32837-treatment1.xml]

<!DOCTYPE tp:taxon-treatment
  PUBLIC "-//TaxonX//DTD Taxonomic Treatment Publishing DTD v0 20100105//EN" "tax-treatment-NSO.dtd">
<tp:taxon-treatment xmlns:tp="http://www.plazi.org/taxpub"><tp:treatment-meta><kwd-group><label>Taxon classification</label><kwd><named-content xmlns:xlink="http://www.w3.org/1999/xlink" content-type="kingdom">Animalia</named-content></kwd><kwd><named-content xmlns:xlink="http://www.w3.org/1999/xlink" content-type="order">Decapoda</named-content></kwd><kwd><named-content xmlns:xlink="http://www.w3.org/1999/xlink" content-type="family">Nephropidae</named-content></kwd></kwd-group><mixed-citation publication-type="journal"><person-group><name><surname>Chang</surname><given-names>Su-Ching</given-names></name><name><surname>Chan</surname><given-names>Tin-Yam</given-names></name></person-group><article-title>On the clawed lobsters of the genus <italic><tp:taxon-name><tp:taxon-name-part taxon-name-part-type="genus" reg="Nephropsis">Nephropsis</tp:taxon-name-part></tp:taxon-name></italic> Wood-Mason, 1872 recently collected from deep-sea cruises off Taiwan and the South China Sea (<tp:taxon-name><tp:taxon-name-part taxon-name-part-type="subphylum">Crustacea</tp:taxon-name-part></tp:taxon-name>, <tp:taxon-name><tp:taxon-name-part taxon-name-part-type="order">Decapoda</tp:taxon-name-part></tp:taxon-name>, <tp:taxon-name><tp:taxon-name-part taxon-name-part-type="family">Nephropidae</tp:taxon-name-part></tp:taxon-name>)</article-title><source>Zookeys</source><day>25</day><month>3</month><year>2019</year><volume>833</volume><fpage>41</fpage><lpage>58</lpage><pub-id pub-id-type="doi">10.3897/zookeys.833.32837</pub-id></mixed-citation></tp:treatment-meta><tp:nomenclature><tp:taxon-name>
                <tp:taxon-name-part taxon-name-part-type="genus" reg="Nephropsis">Nephropsis</tp:taxon-name-part>
                <tp:taxon-name-part taxon-name-part-type="species" reg="acanthura">acanthura</tp:taxon-name-part>
              </tp:taxon-name><tp:taxon-authority>Macpherson, 1990</tp:taxon-authority><xref ref-type="fig" rid="F1">Figs 1A, B</xref><xref ref-type="fig" rid="F3">, 3</xref><tp:nomenclature-citation-list><tp:nomenclature-citation><tp:taxon-name>
                    <tp:taxon-name-part taxon-name-part-type="genus" reg="Nephropsis">Nephropsis</tp:taxon-name-part>
                    <tp:taxon-name-part taxon-name-part-type="species" reg="acanthura">acanthura</tp:taxon-name-part>
                  </tp:taxon-name><comment>Macpherson, 1990: 311, figs 5d, 9d–f, 11a, b, 16d (type locality: Philippines); <xref ref-type="bibr" rid="B10">Holthuis 1991</xref>: 35, figs 61, 62; <xref ref-type="bibr" rid="B5">Chan 1997</xref>: 413; <xref ref-type="bibr" rid="B6">2010</xref>: 156; <xref ref-type="bibr" rid="B13">Poore 2004</xref>: 166, fig. 43b; <xref ref-type="bibr" rid="B20">Zarenkov 2006</xref>: 85, fig. 3; <xref ref-type="bibr" rid="B14">Poore et al. 2008</xref>: 34.</comment></tp:nomenclature-citation></tp:nomenclature-citation-list></tp:nomenclature><tp:treatment-sec sec-type="material" id="SECID0ERKAC"><title>Material examined.</title><p>TAIWAN 2003, <abbrev xmlns:xlink="http://www.w3.org/1999/xlink" xlink:title="station" id="ABBRID0EXKAC" xlink:type="simple">stn</abbrev> CD210, <named-content xmlns:xlink="http://www.w3.org/1999/xlink" content-type="dwc:verbatimCoordinates" xlink:type="simple"><named-content content-type="geo-json" specific-use="{&#34;type&#34;:&#34;Point&#34;,&#34;coordinates&#34;:[122.213167,24.483167]}" id="NCID0E5KAC" xlink:type="simple">24°28.99'N, 122°12.79'E</named-content></named-content>, 500–1183 m, 1 Jun 2003, 1 female cl 10.6 mm (<named-content xmlns:xlink="http://www.w3.org/1999/xlink" content-type="dwc:institutional_code" xlink:type="simple">NTOU</named-content> M00951). TAIWAN 2006, <abbrev xmlns:xlink="http://www.w3.org/1999/xlink" xlink:title="station" id="ABBRID0EILAC" xlink:type="simple">stn</abbrev> PCP343, <named-content xmlns:xlink="http://www.w3.org/1999/xlink" content-type="dwc:verbatimCoordinates" xlink:type="simple"><named-content content-type="geo-json" specific-use="{&#34;type&#34;:&#34;Point&#34;,&#34;coordinates&#34;:[120.035517,22.261650]}" id="NCID0EPLAC" xlink:type="simple">22°15.699'N, 120°2.131'E</named-content></named-content>, 945–1059 m, 8 Mar 2006, 1 female cl 8.9 mm (<named-content xmlns:xlink="http://www.w3.org/1999/xlink" content-type="dwc:institutional_code" xlink:type="simple">NTOU</named-content> M00952).</p><fig id="F1" position="float" orientation="portrait"><label>Figure 1.</label><caption><p><italic><tp:taxon-name><tp:taxon-name-part taxon-name-part-type="genus" reg="Nephropsis">Nephropsis</tp:taxon-name-part><tp:taxon-name-part taxon-name-part-type="species" reg="acanthura">acanthura</tp:taxon-name-part></tp:taxon-name></italic> Macpherson, 1990, <abbrev xmlns:xlink="http://www.w3.org/1999/xlink" xlink:title="station" id="ABBRID0EMMAC" xlink:type="simple">stn</abbrev> CD210, female cl 10.6 mm (<named-content xmlns:xlink="http://www.w3.org/1999/xlink" content-type="dwc:institutional_code" xlink:type="simple">NTOU</named-content> M00951) <bold>(A, B)</bold>; <italic><tp:taxon-name><tp:taxon-name-part taxon-name-part-type="genus" reg="Nephropsis">N.</tp:taxon-name-part><tp:taxon-name-part taxon-name-part-type="species" reg="ensirostris">ensirostris</tp:taxon-name-part></tp:taxon-name></italic> Alcock, 1901, <abbrev xmlns:xlink="http://www.w3.org/1999/xlink" xlink:title="station" id="ABBRID0ECNAC" xlink:type="simple">stn</abbrev> CP4137, female cl 14.6 mm (<named-content xmlns:xlink="http://www.w3.org/1999/xlink" content-type="dwc:institutional_code" xlink:type="simple">NTOU</named-content> M02071) <bold>(C, D)</bold>; <italic><tp:taxon-name><tp:taxon-name-part taxon-name-part-type="genus" reg="Nephropsis">N.</tp:taxon-name-part><tp:taxon-name-part taxon-name-part-type="species" reg="holthuisi">holthuisi</tp:taxon-name-part></tp:taxon-name></italic> Macpherson, 1993, <abbrev xmlns:xlink="http://www.w3.org/1999/xlink" xlink:title="station" id="ABBRID0EYNAC" xlink:type="simple">stn</abbrev> CP214, male cl 15.2 mm (<named-content xmlns:xlink="http://www.w3.org/1999/xlink" content-type="dwc:institutional_code" xlink:type="simple">NTOU</named-content> M02160) <bold>(E, F)</bold>.</p></caption><graphic xmlns:xlink="http://www.w3.org/1999/xlink" xlink:href="zookeys-833-041-g001.jpg" position="float" orientation="portrait" xlink:type="simple" id="oo_276852.jpg"/></fig></tp:treatment-sec><tp:treatment-sec sec-type="diagnosis" id="SECID0EIOAC"><title>Diagnosis.</title><p>Carapace finely granulate. Rostrum longer than half carapace length, bearing a pair of strong lateral spines. Median groove on rostrum extending anteriorly beyond lateral rostral spines. Subdorsal carinae granulate. Supraorbital spines well developed. Postcervical groove passing dorsal midline of carapace. Distance between orbital border and postcervical groove slightly less than twice distance between postcervical groove and posterior border of carapace.</p><p>Abdomen with tergites II–VI bearing conspicuous median carina. Anterior border of pleuron II convex and bearing some spinules, terminating in long, acute point. Anterior border of pleura III–V less convex and also terminating in long, acute point. Strong erect dorsal spine present near base of telson. Uropodal exopod with complete diaeresis.</p><p>Carpus of cheliped I with strong anterordorsal spine; outer surface without spine; inner border with a spine somewhat at middle of carpus. Carpus of pereiopod II shorter than palm. Carpus of pereiopod III approximately 2/3 palm length. Dactyli of pereiopods IV and V slightly longer than half propodus length.</p></tp:treatment-sec><tp:treatment-sec sec-type="Color in life" id="SECID0EPOAC"><title>Color in life.</title><p>Body generally reddish with dorsal carapace and abdomen whitish. Eyes whitish.</p></tp:treatment-sec><tp:treatment-sec sec-type="distribution" id="SECID0EUOAC"><title>Distribution.</title><p>Widely distributed in the Indo-West Pacific: Madagascar, Indonesia, Australia, Coral Sea, New Caledonia, Tasman Sea, Chesterfield Islands, the Philippines, southern Japan (<xref ref-type="bibr" rid="B11">Macpherson 1990</xref>; <xref ref-type="bibr" rid="B10">Holthuis 1991</xref>; <xref ref-type="bibr" rid="B9">Griffin and Stoddart 1995</xref>; <xref ref-type="bibr" rid="B5">Chan 1997</xref>; <xref ref-type="bibr" rid="B13">Poore 2004</xref>; <xref ref-type="bibr" rid="B20">Zarenkov 2006</xref>; <xref ref-type="bibr" rid="B14">Poore et al. 2008</xref>), and now Taiwan. The bathymetric depth ranges from 500–1305 m.</p></tp:treatment-sec><tp:treatment-sec sec-type="remarks" id="SECID0EWPAC"><title>Remarks.</title><p><italic><tp:taxon-name><tp:taxon-name-part taxon-name-part-type="genus" reg="Nephropsis">Nephropsis</tp:taxon-name-part><tp:taxon-name-part taxon-name-part-type="species" reg="acanthura">acanthura</tp:taxon-name-part></tp:taxon-name></italic> is reported from Taiwan for the first time. This species and <italic><tp:taxon-name><tp:taxon-name-part taxon-name-part-type="genus" reg="Nephropsis">N.</tp:taxon-name-part><tp:taxon-name-part taxon-name-part-type="species" reg="occidentalis">occidentalis</tp:taxon-name-part></tp:taxon-name></italic> Faxon, 1893 are the only two species in the genus bearing an erect spine near the base of the telson (<xref ref-type="bibr" rid="B11">Macpherson 1990</xref>; <xref ref-type="bibr" rid="B10">Holthuis 1991</xref>). The two Taiwanese specimens fit well with the characteristics of <italic><tp:taxon-name><tp:taxon-name-part taxon-name-part-type="genus" reg="Nephropsis">N.</tp:taxon-name-part><tp:taxon-name-part taxon-name-part-type="species" reg="acanthura">acanthura</tp:taxon-name-part></tp:taxon-name></italic> in the carapace bearing numerous small granules, the rostrum longer than half carapace length, and the abdominal pleura II-V terminating in a long, acute point (see <xref ref-type="bibr" rid="B11">Macpherson 1990</xref>; <xref ref-type="bibr" rid="B10">Holthuis 1991</xref>). Nevertheless, there are some variations noticed in the present material compared with those reported by <xref ref-type="bibr" rid="B11">Macpherson (1990)</xref>. In the Taiwanese specimens, the dactyli of pereiopods IV and V (Fig. <xref ref-type="fig" rid="F3">3C</xref>) are slightly longer than half propodus length (vs. less than half). The median groove on the rostrum extends beyond the lateral rostral spines (vs. terminating at the level of lateral rostral spines). The distance between the orbital border and postcervical groove is slightly less (vs. slightly more) than twice the distance between the postcervical groove and posterior border of carapace. Additionally, it is reported that the carapace is less granular in the Indonesian material (<xref ref-type="bibr" rid="B5">Chan 1997</xref>).</p></tp:treatment-sec><tp:treatment-sec><!--Section generated to contain objects referenced in tp:taxon-treatment.--><fig id="F3" position="float" orientation="portrait"><label>Figure 3.</label><caption><p><italic><tp:taxon-name><tp:taxon-name-part taxon-name-part-type="genus" reg="Nephropsis">Nephropsis</tp:taxon-name-part><tp:taxon-name-part taxon-name-part-type="species" reg="acanthura">acanthura</tp:taxon-name-part></tp:taxon-name></italic> Macpherson, 1990, <abbrev xmlns:xlink="http://www.w3.org/1999/xlink" xlink:title="station" id="ABBRID0EA5AE" xlink:type="simple">stn</abbrev><abbrev xmlns:xlink="http://www.w3.org/1999/xlink" xlink:title="12.4 m otter trawl" id="ABBRID0EE5AE" xlink:type="simple">CD</abbrev> 210, female cl 10.6 mm (<named-content xmlns:xlink="http://www.w3.org/1999/xlink" content-type="dwc:institutional_code" xlink:type="simple">NTOU</named-content> M00951). Dorsal habitus <bold>(A)</bold>; abdomen, lateral view <bold>(B)</bold>; left pereiopod V, lateral view <bold>(C)</bold>. Scale bar: 0.5 cm.</p></caption><graphic xmlns:xlink="http://www.w3.org/1999/xlink" xlink:href="zookeys-833-041-g003.jpg" position="float" orientation="portrait" xlink:type="simple" id="oo_276854.jpg"/></fig></tp:treatment-sec><ref-list><ref id="B10"><mixed-citation xmlns:xlink="http://www.w3.org/1999/xlink" xlink:type="simple"><person-group><name name-style="western"><surname>Holthuis</surname><given-names>LB</given-names></name></person-group> (<year>1991</year>) <source>Marine Lobsters of the World. An Annotated and Illustrated Catalogue of Species of Interest to Fisheries known to Date.</source><publisher-name>FAO Species Catalogue</publisher-name>, <publisher-loc>FAO, Rome</publisher-loc>, <size units="page">292 pp</size>. <ext-link xlink:type="simple" ext-link-type="uri" xlink:href="http://www.fao.org/3/t0411e/t0411e00.htm">http://www.fao.org/3/t0411e/t0411e00.htm</ext-link></mixed-citation></ref><ref id="B5"><mixed-citation xmlns:xlink="http://www.w3.org/1999/xlink" xlink:type="simple"><person-group><name name-style="western"><surname>Chan</surname><given-names>TY</given-names></name></person-group> (<year>1997</year>) <article-title><tp:taxon-name><tp:taxon-name-part taxon-name-part-type="subphylum">Crustacea</tp:taxon-name-part></tp:taxon-name><tp:taxon-name><tp:taxon-name-part taxon-name-part-type="order">Decapoda</tp:taxon-name-part></tp:taxon-name>: <tp:taxon-name><tp:taxon-name-part taxon-name-part-type="family">Palinuridae</tp:taxon-name-part></tp:taxon-name>, <tp:taxon-name><tp:taxon-name-part taxon-name-part-type="family">Scyllaridae</tp:taxon-name-part></tp:taxon-name> and <tp:taxon-name><tp:taxon-name-part taxon-name-part-type="family">Nephropidae</tp:taxon-name-part></tp:taxon-name> collected in Indonesia by the KARUBAR Cruise, with an identification key for the species of <italic><tp:taxon-name><tp:taxon-name-part taxon-name-part-type="genus">Metanephrops</tp:taxon-name-part></tp:taxon-name></italic>.</article-title> In: <person-group><name name-style="western"><surname>Crosnier</surname><given-names>A</given-names></name><name name-style="western"><surname>Bouchet</surname><given-names>P</given-names></name></person-group> (<role>Eds</role>) <issue-title>Rèsultats des Campagnes MUSORSTOM.</issue-title><source>Volume 16. Mèmoires du Musèum national d’Histoire naturelle, Paris</source>, <fpage>409</fpage>–<lpage>431</lpage>. <ext-link xlink:type="simple" ext-link-type="uri" xlink:href="http://www.documentation.ird.fr/hor/fdi:010010306">http://www.documentation.ird.fr/hor/fdi:010010306</ext-link></mixed-citation></ref><ref id="B6"><mixed-citation xmlns:xlink="http://www.w3.org/1999/xlink" xlink:type="simple"><person-group><name name-style="western"><surname>Chan</surname><given-names>TY</given-names></name></person-group> (<year>2010</year>) Annotated checklist of the world’s marine lobsters (<tp:taxon-name><tp:taxon-name-part taxon-name-part-type="subphylum">Crustacea</tp:taxon-name-part></tp:taxon-name>: <tp:taxon-name><tp:taxon-name-part taxon-name-part-type="order">Decapoda</tp:taxon-name-part></tp:taxon-name>: <tp:taxon-name><tp:taxon-name-part taxon-name-part-type="infraorder">Astacidea</tp:taxon-name-part></tp:taxon-name>, <tp:taxon-name><tp:taxon-name-part taxon-name-part-type="infraorder">Glypheidea</tp:taxon-name-part></tp:taxon-name>, <tp:taxon-name><tp:taxon-name-part taxon-name-part-type="infraorder">Achelata</tp:taxon-name-part></tp:taxon-name>, <tp:taxon-name><tp:taxon-name-part taxon-name-part-type="infraorder">Polychelida</tp:taxon-name-part></tp:taxon-name>). The Raffles Bulletin of Zoology supplement: 153–181. <ext-link xlink:type="simple" ext-link-type="uri" xlink:href="https://lkcnhm.nus.edu.sg/rbz/supplement-no-23/">https://lkcnhm.nus.edu.sg/rbz/supplement-no-23/</ext-link></mixed-citation></ref><ref id="B13"><mixed-citation xmlns:xlink="http://www.w3.org/1999/xlink" xlink:type="simple"><person-group><name name-style="western"><surname>Poore</surname><given-names>GCB</given-names></name></person-group> (<year>2004</year>) <source>Marine decapod <tp:taxon-name><tp:taxon-name-part taxon-name-part-type="subphylum">Crustacea</tp:taxon-name-part></tp:taxon-name> of southern Australia: a guide to identification.</source><publisher-name>CSIRO publishing</publisher-name>, <publisher-loc>Melbourne</publisher-loc>, <size units="page">574 pp</size>. <ext-link xlink:type="simple" ext-link-type="doi" xlink:href="10.5860/CHOICE.42-4032">https://doi.org/10.5860/CHOICE.42-4032</ext-link></mixed-citation></ref><ref id="B20"><mixed-citation xmlns:xlink="http://www.w3.org/1999/xlink" xlink:type="simple"><person-group><name name-style="western"><surname>Zarenkov</surname><given-names>NA</given-names></name></person-group> (<year>2006</year>) <article-title>Nephropid lobsters from the Indian Ocean with descriptions of four new species (<tp:taxon-name><tp:taxon-name-part taxon-name-part-type="subphylum">Crustacea</tp:taxon-name-part></tp:taxon-name>: <tp:taxon-name><tp:taxon-name-part taxon-name-part-type="order">Decapoda</tp:taxon-name-part></tp:taxon-name>: <tp:taxon-name><tp:taxon-name-part taxon-name-part-type="family">Nephropidae</tp:taxon-name-part></tp:taxon-name>).</article-title><source>Senckenbergiana Maritima</source><volume>36</volume>: <fpage>83</fpage>–<lpage>98</lpage>. <ext-link xlink:type="simple" ext-link-type="doi" xlink:href="10.1007/BF03043703">https://doi.org/10.1007/BF03043703</ext-link></mixed-citation></ref><ref id="B14"><mixed-citation xmlns:xlink="http://www.w3.org/1999/xlink" xlink:type="simple"><person-group><name name-style="western"><surname>Poore</surname><given-names>GCB</given-names></name><name name-style="western"><surname>McCallum</surname><given-names>AW</given-names></name><name name-style="western"><surname>Taylor</surname><given-names>J</given-names></name></person-group> (<year>2008</year>) <article-title>Decapod <tp:taxon-name><tp:taxon-name-part taxon-name-part-type="subphylum">Crustacea</tp:taxon-name-part></tp:taxon-name> of the continental margin of southwestern and central Western Australia: preliminary identifications of 524 species from FRV <italic>Southern Survey</italic> voyage SS10-2005.</article-title><source>Museum Victoria Science Reports</source><volume>11</volume>: <fpage>1</fpage>–<lpage>106</lpage>. <ext-link xlink:type="simple" ext-link-type="doi" xlink:href="10.24199/j.mvsr.2008.11">https://doi.org/10.24199/j.mvsr.2008.11</ext-link></mixed-citation></ref><ref id="B11"><mixed-citation xmlns:xlink="http://www.w3.org/1999/xlink" xlink:type="simple"><person-group><name name-style="western"><surname>Macpherson</surname><given-names>E</given-names></name></person-group> (<year>1990</year>) <article-title><tp:taxon-name><tp:taxon-name-part taxon-name-part-type="subphylum">Crustacea</tp:taxon-name-part></tp:taxon-name><tp:taxon-name><tp:taxon-name-part taxon-name-part-type="order">Decapoda</tp:taxon-name-part></tp:taxon-name>: on a collection of <tp:taxon-name><tp:taxon-name-part taxon-name-part-type="family">Nephropidae</tp:taxon-name-part></tp:taxon-name> from the Indian Ocean and Western Pacific.</article-title> In: <person-group><name name-style="western"><surname>Crosnier</surname><given-names>A</given-names></name></person-group> (<role>Ed.</role>) <issue-title>Résultats des campagnes MUSORSTOM, vol.</issue-title><source>6 (Crustacés de la Nouvelle Calédonie). Mémoires du Muséum national d’Histoire naturelle. Série A, Zoologie, Paris</source>, <fpage>289</fpage>–<lpage>329</lpage>. <ext-link xlink:type="simple" ext-link-type="uri" xlink:href="http://www.documentation.ird.fr/hor/fdi:42400">http://www.documentation.ird.fr/hor/fdi:42400</ext-link></mixed-citation></ref><ref id="B9"><mixed-citation xmlns:xlink="http://www.w3.org/1999/xlink" xlink:type="simple"><person-group><name name-style="western"><surname>Griffin</surname><given-names>DJG</given-names></name><name name-style="western"><surname>Stoddart</surname><given-names>HE</given-names></name></person-group> (<year>1995</year>) <article-title>Deep-water decapod <tp:taxon-name><tp:taxon-name-part taxon-name-part-type="subphylum">Crustacea</tp:taxon-name-part></tp:taxon-name> from eastern Australia: lobsters of the families <tp:taxon-name><tp:taxon-name-part taxon-name-part-type="family">Nephropidae</tp:taxon-name-part></tp:taxon-name>, <tp:taxon-name><tp:taxon-name-part taxon-name-part-type="family">Palinuridae</tp:taxon-name-part></tp:taxon-name>, <tp:taxon-name><tp:taxon-name-part taxon-name-part-type="family">Polychelidae</tp:taxon-name-part></tp:taxon-name> and <tp:taxon-name><tp:taxon-name-part taxon-name-part-type="family">Scyllaridae</tp:taxon-name-part></tp:taxon-name>.</article-title><source>Records of the Australian Museum</source><volume>47</volume>: <fpage>231</fpage>–<lpage>263</lpage>. <ext-link xlink:type="simple" ext-link-type="doi" xlink:href="10.3853/j.0067-1975.47.1995.239">https://doi.org/10.3853/j.0067-1975.47.1995.239</ext-link></mixed-citation></ref></ref-list></tp:taxon-treatment>
