# Supplementary material for: On the clawed lobsters of the genus Nephropsis Wood-Mason, 1872 recently collected from deep-sea cruises off Taiwan and the South China Sea (Crustacea, Decapoda, Nephropidae)
Source: Zookeys. 2019 Mar 25;833:41–58. doi: 10.3897/zookeys.833.32837 (PMC6443626; doi:10.3897/zookeys.833.32837)
Supplement: XML Treatment for Nephropsis serrata [file zookeys.833.32837-treatment4.xml]

<!DOCTYPE tp:taxon-treatment
  PUBLIC "-//TaxonX//DTD Taxonomic Treatment Publishing DTD v0 20100105//EN" "tax-treatment-NSO.dtd">
<tp:taxon-treatment xmlns:tp="http://www.plazi.org/taxpub"><tp:treatment-meta><kwd-group><label>Taxon classification</label><kwd><named-content xmlns:xlink="http://www.w3.org/1999/xlink" content-type="kingdom">Animalia</named-content></kwd><kwd><named-content xmlns:xlink="http://www.w3.org/1999/xlink" content-type="order">Decapoda</named-content></kwd><kwd><named-content xmlns:xlink="http://www.w3.org/1999/xlink" content-type="family">Nephropidae</named-content></kwd></kwd-group><mixed-citation publication-type="journal"><person-group><name><surname>Chang</surname><given-names>Su-Ching</given-names></name><name><surname>Chan</surname><given-names>Tin-Yam</given-names></name></person-group><article-title>On the clawed lobsters of the genus <italic><tp:taxon-name><tp:taxon-name-part taxon-name-part-type="genus" reg="Nephropsis">Nephropsis</tp:taxon-name-part></tp:taxon-name></italic> Wood-Mason, 1872 recently collected from deep-sea cruises off Taiwan and the South China Sea (<tp:taxon-name><tp:taxon-name-part taxon-name-part-type="subphylum">Crustacea</tp:taxon-name-part></tp:taxon-name>, <tp:taxon-name><tp:taxon-name-part taxon-name-part-type="order">Decapoda</tp:taxon-name-part></tp:taxon-name>, <tp:taxon-name><tp:taxon-name-part taxon-name-part-type="family">Nephropidae</tp:taxon-name-part></tp:taxon-name>)</article-title><source>Zookeys</source><day>25</day><month>3</month><year>2019</year><volume>833</volume><fpage>41</fpage><lpage>58</lpage><pub-id pub-id-type="doi">10.3897/zookeys.833.32837</pub-id></mixed-citation></tp:treatment-meta><tp:nomenclature><tp:taxon-name>
                <tp:taxon-name-part taxon-name-part-type="genus" reg="Nephropsis">Nephropsis</tp:taxon-name-part>
                <tp:taxon-name-part taxon-name-part-type="species" reg="serrata">serrata</tp:taxon-name-part>
              </tp:taxon-name><tp:taxon-authority>Macpherson, 1993</tp:taxon-authority><xref ref-type="fig" rid="F2">Figs 2A, B</xref><xref ref-type="fig" rid="F6">, 6</xref><tp:nomenclature-citation-list><tp:nomenclature-citation><tp:taxon-name>
                    <tp:taxon-name-part taxon-name-part-type="genus" reg="Nephropsis">Nephropsis</tp:taxon-name-part>
                    <tp:taxon-name-part taxon-name-part-type="species" reg="serrata">serrata</tp:taxon-name-part>
                  </tp:taxon-name><comment>Macpherson, 1993: 59, figs 4–6 (type locality: northwestern Australia); <xref ref-type="bibr" rid="B5">Chan 1997</xref>: 414; <xref ref-type="bibr" rid="B6">2010</xref>: 157; <xref ref-type="bibr" rid="B13">Poore 2004</xref>: 166, fig. 42b.</comment></tp:nomenclature-citation><tp:nomenclature-citation><tp:taxon-name>
                    <tp:taxon-name-part taxon-name-part-type="genus" reg="Nephropsis">Nephropsis</tp:taxon-name-part>
                    <tp:taxon-name-part taxon-name-part-type="species" reg="hamadai">hamadai</tp:taxon-name-part>
                  </tp:taxon-name><comment>Watabe &amp; Ikeda, 1994: 102, figs 1–2 (type locality: Japan).</comment></tp:nomenclature-citation><tp:nomenclature-citation><tp:taxon-name>
                    <tp:taxon-name-part taxon-name-part-type="genus" reg="Nephropsis">Nephropsis</tp:taxon-name-part>
                    <tp:taxon-name-part taxon-name-part-type="species" reg="lyra">lyra</tp:taxon-name-part>
                  </tp:taxon-name><comment>Zarenkov, 2006: 87, figs 8–11 (type locality: off northwestern Australia).</comment></tp:nomenclature-citation><tp:nomenclature-citation><tp:taxon-name>
                    <tp:taxon-name-part taxon-name-part-type="genus" reg="Nephropsis">Nephropsis</tp:taxon-name-part>
                    <tp:taxon-name-part taxon-name-part-type="species" reg="pseudoserrata">pseudoserrata</tp:taxon-name-part>
                  </tp:taxon-name><comment>Zarenkov, 2006: 91, figs 15–18 (type locality: northeastern Sumatra).</comment></tp:nomenclature-citation></tp:nomenclature-citation-list></tp:nomenclature><tp:treatment-sec sec-type="material" id="SECID0EIWAE"><title>Material examined.</title><p>TAIWAN 2003, <abbrev xmlns:xlink="http://www.w3.org/1999/xlink" xlink:title="station" id="ABBRID0EOWAE" xlink:type="simple">stn</abbrev> CD210, <named-content xmlns:xlink="http://www.w3.org/1999/xlink" content-type="dwc:verbatimCoordinates" xlink:type="simple"><named-content content-type="geo-json" specific-use="{&#34;type&#34;:&#34;Point&#34;,&#34;coordinates&#34;:[122.213167,24.483167]}" id="NCID0EVWAE" xlink:type="simple">24°28.99'N, 122°12.79'E</named-content></named-content>, 500–1183 m, 1 Jun 2003, 3 females cl 9.6–17.3 mm (<named-content xmlns:xlink="http://www.w3.org/1999/xlink" content-type="dwc:institutional_code" xlink:type="simple">NTOU</named-content> M02156); <abbrev xmlns:xlink="http://www.w3.org/1999/xlink" xlink:title="station" id="ABBRID0E6WAE" xlink:type="simple">stn</abbrev> CP214, <named-content xmlns:xlink="http://www.w3.org/1999/xlink" content-type="dwc:verbatimCoordinates" xlink:type="simple"><named-content content-type="geo-json" specific-use="{&#34;type&#34;:&#34;Point&#34;,&#34;coordinates&#34;:[122.211000,24.476500]}" id="NCID0EGXAE" xlink:type="simple">24°28.59'N, 122°12.66'E</named-content></named-content>, 490–1027 m, 27 Aug 2003, 6 females cl 12.2–23.4 mm, 1 ovig. female cl 18.4 mm, 2 males cl 14.1, 22.5 mm (<named-content xmlns:xlink="http://www.w3.org/1999/xlink" content-type="dwc:institutional_code" xlink:type="simple">NTOU</named-content> M02157); 3 females cl 17.7–20.5 mm, 1 ovig. female cl 17.9 mm (<named-content xmlns:xlink="http://www.w3.org/1999/xlink" content-type="dwc:institutional_code" xlink:type="simple">NTOU</named-content> M00157); 3 females cl 10.7–25.3 mm, 2 ovig. females cl 19.7, 20.1 mm, 5 males cl 9.7–20.7 mm (<named-content xmlns:xlink="http://www.w3.org/1999/xlink" content-type="dwc:institutional_code" xlink:type="simple">NTOU</named-content> M02150). TAIWAN 2006, <abbrev xmlns:xlink="http://www.w3.org/1999/xlink" xlink:title="station" id="ABBRID0E1XAE" xlink:type="simple">stn</abbrev> CP371, <named-content xmlns:xlink="http://www.w3.org/1999/xlink" content-type="dwc:verbatimCoordinates" xlink:type="simple"><named-content content-type="geo-json" specific-use="{&#34;type&#34;:&#34;Point&#34;,&#34;coordinates&#34;:[122.213683,24.475350]}" id="NCID0EBYAE" xlink:type="simple">24°28.521'N, 122°12.821'E</named-content></named-content>, 582–613 m, 26 Aug 2006, 1 female cl 12.9 mm (<named-content xmlns:xlink="http://www.w3.org/1999/xlink" content-type="dwc:institutional_code" xlink:type="simple">NTOU</named-content> M02151); 1 female cl 13.7 mm, 1 ovig. female cl 17.7 mm, 1 male cl 16.9 mm (<named-content xmlns:xlink="http://www.w3.org/1999/xlink" content-type="dwc:institutional_code" xlink:type="simple">NTOU</named-content> M02154). TAIWAN 2012, <abbrev xmlns:xlink="http://www.w3.org/1999/xlink" xlink:title="station" id="ABBRID0EQYAE" xlink:type="simple">stn</abbrev> CP463, <named-content xmlns:xlink="http://www.w3.org/1999/xlink" content-type="dwc:verbatimCoordinates" xlink:type="simple"><named-content content-type="geo-json" specific-use="{&#34;type&#34;:&#34;Point&#34;,&#34;coordinates&#34;:[122.211983,24.479583]}" id="NCID0EXYAE" xlink:type="simple">24°28.775'N, 122°12.719'E</named-content></named-content>, 474–647 m, 30 Jun 2012, 2 females cl 11.8, 21.7 mm, 1 ovig. female cl 18.1 mm, 1 male with damaged carapace (<named-content xmlns:xlink="http://www.w3.org/1999/xlink" content-type="dwc:institutional_code" xlink:type="simple">NTOU</named-content> M02152); 1 male cl 10.6 mm (<named-content xmlns:xlink="http://www.w3.org/1999/xlink" content-type="dwc:institutional_code" xlink:type="simple">NTOU</named-content> M02153); 4 females cl 15.6–21.2 mm, 2 ovig. females cl 18.4, 21.7 mm, 3 males cl 13.1–20.3 mm (<named-content xmlns:xlink="http://www.w3.org/1999/xlink" content-type="dwc:institutional_code" xlink:type="simple">NTOU</named-content> M02155).</p><fig id="F2" position="float" orientation="portrait"><label>Figure 2.</label><caption><p><italic><tp:taxon-name><tp:taxon-name-part taxon-name-part-type="genus" reg="Nephropsis">Nephropsis</tp:taxon-name-part><tp:taxon-name-part taxon-name-part-type="species" reg="serrata">serrata</tp:taxon-name-part></tp:taxon-name></italic> Macpherson, 1993 <bold>(A, B)</bold>, <abbrev xmlns:xlink="http://www.w3.org/1999/xlink" xlink:title="station" id="ABBRID0EA1AE" xlink:type="simple">stn</abbrev> CP214, ovig. female cl 17.9 mm (<named-content xmlns:xlink="http://www.w3.org/1999/xlink" content-type="dwc:institutional_code" xlink:type="simple">NTOU</named-content> M00157) <bold>(A)</bold>; <abbrev xmlns:xlink="http://www.w3.org/1999/xlink" xlink:title="station" id="ABBRID0EL1AE" xlink:type="simple">stn</abbrev> CD210, female cl 17.3 mm (<named-content xmlns:xlink="http://www.w3.org/1999/xlink" content-type="dwc:institutional_code" xlink:type="simple">NTOU</named-content> M02156) <bold>(B)</bold>. <italic><tp:taxon-name><tp:taxon-name-part taxon-name-part-type="genus" reg="Nephropsis">N.</tp:taxon-name-part><tp:taxon-name-part taxon-name-part-type="species" reg="stewarti">stewarti</tp:taxon-name-part></tp:taxon-name></italic> Wood-Mason, 1872, <abbrev xmlns:xlink="http://www.w3.org/1999/xlink" xlink:title="station" id="ABBRID0EB2AE" xlink:type="simple">stn</abbrev> CP4155, female cl 25.2 mm (<named-content xmlns:xlink="http://www.w3.org/1999/xlink" content-type="dwc:institutional_code" xlink:type="simple">NTOU</named-content> M02162) <bold>(C, D)</bold>; <italic><tp:taxon-name><tp:taxon-name-part taxon-name-part-type="genus" reg="Nephropsis">N.</tp:taxon-name-part><tp:taxon-name-part taxon-name-part-type="species" reg="suhmi">suhmi</tp:taxon-name-part></tp:taxon-name></italic> Bate, 1888, <abbrev xmlns:xlink="http://www.w3.org/1999/xlink" xlink:title="station" id="ABBRID0EX2AE" xlink:type="simple">stn</abbrev> OCP280, female 32.4 mm (<named-content xmlns:xlink="http://www.w3.org/1999/xlink" content-type="dwc:institutional_code" xlink:type="simple">NTOU</named-content> M02134) <bold>(E, F)</bold>.</p></caption><graphic xmlns:xlink="http://www.w3.org/1999/xlink" xlink:href="zookeys-833-041-g002.jpg" position="float" orientation="portrait" xlink:type="simple" id="oo_276853.jpg"/></fig></tp:treatment-sec><tp:treatment-sec sec-type="diagnosis" id="SECID0EH3AE"><title>Diagnosis.</title><p>Carapace slightly granulate. Rostrum 0.4–0.8 times carapace length, with pair of lateral spines. Median groove reaching lateral rostral spines. Each subdorsal carinae with 2–6 distinct spines and some granules. Supraorbital spine well-developed, without post-supraorbital spine. Postcervical groove passing midline of carapace. Distance between orbital margin and postcervical groove 1.5–1.9 times distance between postcervical groove and posterior margin of carapace.</p><p>Abdominal tergites smooth, sometimes with some granules on large specimens, without median dorsal carina. Anterior margins of pleura II–V without spines, usually ending in a long, acute point. Uropodal exopod with complete diaeresis.</p><p>Cheliped I sparsely granulated, covered with dense hairs. Carpus with anterodorsal spine, 0–1 spine (rarely 0) on inner dorsal border at midlength, and an anteroventral spine on inner margin. Carpus of pereiopod II more or less as long as palm. Carpus of pereiopod III 0.6 times palm length. Dactyli of pereiopods IV and V 0.5–0.6 times propodus length.</p></tp:treatment-sec><tp:treatment-sec sec-type="Color in life" id="SECID0EO3AE"><title>Color in life.</title><p>Body generally whitish with rostrum, distal parts of pereiopods, maxilliped III, antennular and antennal flagella, abdominal pleura, uropods and distal part of telson pinkish red to reddish. Eyes whitish. Eggs greyish yellow.</p></tp:treatment-sec><tp:treatment-sec sec-type="distribution" id="SECID0ET3AE"><title>Distribution.</title><p>Recorded from Indonesia, Australia, Japan, and now Taiwan, at depths of 390–1430 m (<xref ref-type="bibr" rid="B12">Macpherson 1993</xref>; <xref ref-type="bibr" rid="B16">Watabe and Ikeda 1994</xref>; <xref ref-type="bibr" rid="B5">Chan 1997</xref>; <xref ref-type="bibr" rid="B13">Poore 2004</xref>; <xref ref-type="bibr" rid="B20">Zarenkov 2006</xref>).</p><fig id="F3" position="float" orientation="portrait"><label>Figure 3.</label><caption><p><italic><tp:taxon-name><tp:taxon-name-part taxon-name-part-type="genus" reg="Nephropsis">Nephropsis</tp:taxon-name-part><tp:taxon-name-part taxon-name-part-type="species" reg="acanthura">acanthura</tp:taxon-name-part></tp:taxon-name></italic> Macpherson, 1990, <abbrev xmlns:xlink="http://www.w3.org/1999/xlink" xlink:title="station" id="ABBRID0EA5AE" xlink:type="simple">stn</abbrev><abbrev xmlns:xlink="http://www.w3.org/1999/xlink" xlink:title="12.4 m otter trawl" id="ABBRID0EE5AE" xlink:type="simple">CD</abbrev> 210, female cl 10.6 mm (<named-content xmlns:xlink="http://www.w3.org/1999/xlink" content-type="dwc:institutional_code" xlink:type="simple">NTOU</named-content> M00951). Dorsal habitus <bold>(A)</bold>; abdomen, lateral view <bold>(B)</bold>; left pereiopod V, lateral view <bold>(C)</bold>. Scale bar: 0.5 cm.</p></caption><graphic xmlns:xlink="http://www.w3.org/1999/xlink" xlink:href="zookeys-833-041-g003.jpg" position="float" orientation="portrait" xlink:type="simple" id="oo_276854.jpg"/></fig></tp:treatment-sec><tp:treatment-sec sec-type="remarks" id="SECID0EY5AE"><title>Remarks.</title><p>One of the specimens from the lot <named-content xmlns:xlink="http://www.w3.org/1999/xlink" content-type="dwc:institutional_code" xlink:type="simple">NTOU</named-content> M00157 was used and listed in a recent molecular phylogenetic work (<xref ref-type="bibr" rid="B15">Tshudy et al. 2009</xref>: table 1), which is the first literature record of this species from Taiwan. <italic><tp:taxon-name><tp:taxon-name-part taxon-name-part-type="genus" reg="Nephropsis">Nephropsis</tp:taxon-name-part><tp:taxon-name-part taxon-name-part-type="species" reg="serrata">serrata</tp:taxon-name-part></tp:taxon-name></italic> is very similar to <italic><tp:taxon-name><tp:taxon-name-part taxon-name-part-type="genus" reg="Nephropsis">N.</tp:taxon-name-part><tp:taxon-name-part taxon-name-part-type="species" reg="stewarti">stewarti</tp:taxon-name-part></tp:taxon-name></italic>. They both lack median dorsal carina on the abdomen and mainly differ in the presence or absence of spines on the subdorsal carina (<xref ref-type="bibr" rid="B12">Macpherson 1993</xref>). The other distinguishing characters mentioned by <xref ref-type="bibr" rid="B12">Macpherson (1993)</xref>, such as <italic><tp:taxon-name><tp:taxon-name-part taxon-name-part-type="genus" reg="Nephropsis">N.</tp:taxon-name-part><tp:taxon-name-part taxon-name-part-type="species" reg="serrata">serrata</tp:taxon-name-part></tp:taxon-name></italic> having more elongate lateral rostral spines than supraorbital spines, a slightly shorter rostrum, and a less elongate large chela, are difficult to use (see <xref ref-type="bibr" rid="B12">Macpherson 1993</xref>: Figs <xref ref-type="fig" rid="F7">7</xref>, <xref ref-type="fig" rid="F8">8</xref>). The Taiwanese specimens all bear distinct spines on the subdorsal carinae and agree well with the original description of the species (<xref ref-type="bibr" rid="B12">Macpherson 1993</xref>), except for the carpus of the large cheliped bearing 0–1 (mostly one) rather than two spines on the inner dorsal border at mid-length. Moreover, an ovigerous female (<named-content xmlns:xlink="http://www.w3.org/1999/xlink" content-type="dwc:institutional_code" xlink:type="simple">NTOU</named-content> M02154) is abnormal in having two spines on the right side of the rostrum.</p><p>Three recently described species, namely <italic><tp:taxon-name><tp:taxon-name-part taxon-name-part-type="genus" reg="Nephropsis">N.</tp:taxon-name-part><tp:taxon-name-part taxon-name-part-type="species" reg="hamadai">hamadai</tp:taxon-name-part></tp:taxon-name></italic> Watabe &amp; Ikeda, 1994, <italic><tp:taxon-name><tp:taxon-name-part taxon-name-part-type="genus" reg="Nephropsis">N.</tp:taxon-name-part><tp:taxon-name-part taxon-name-part-type="species" reg="lyra">lyra</tp:taxon-name-part></tp:taxon-name></italic> Zarenkov, 2006, and <italic><tp:taxon-name><tp:taxon-name-part taxon-name-part-type="genus" reg="Nephropsis">N.</tp:taxon-name-part><tp:taxon-name-part taxon-name-part-type="species" reg="pseudoserrata">pseudoserrata</tp:taxon-name-part></tp:taxon-name></italic> Zarenkov, 2006, are treated under the synonyms of <italic><tp:taxon-name><tp:taxon-name-part taxon-name-part-type="genus" reg="Nephropsis">N.</tp:taxon-name-part><tp:taxon-name-part taxon-name-part-type="species" reg="serrata">serrata</tp:taxon-name-part></tp:taxon-name></italic> by <xref ref-type="bibr" rid="B5">Chan (1997</xref>, <xref ref-type="bibr" rid="B6">2010</xref>). Some of the differences between <italic><tp:taxon-name><tp:taxon-name-part taxon-name-part-type="genus" reg="Nephropsis">N.</tp:taxon-name-part><tp:taxon-name-part taxon-name-part-type="species" reg="hamadai">hamadai</tp:taxon-name-part></tp:taxon-name></italic> and <italic><tp:taxon-name><tp:taxon-name-part taxon-name-part-type="genus" reg="Nephropsis">N.</tp:taxon-name-part><tp:taxon-name-part taxon-name-part-type="species" reg="serrata">serrata</tp:taxon-name-part></tp:taxon-name></italic> proposed by <xref ref-type="bibr" rid="B16">Watabe and Ikeda (1994)</xref> have been shown to be inappropriate by <xref ref-type="bibr" rid="B5">Chan (1997)</xref>. The present Taiwanese material also reflects such an opinion, except for the inner dorsal border of the carpus of the large cheliped always being armed with fewer than two spines at the mid-length (two spines in <italic>N <tp:taxon-name><tp:taxon-name-part taxon-name-part-type="genus" reg="Nephropsis"/><tp:taxon-name-part taxon-name-part-type="species" reg="serrata">serrata</tp:taxon-name-part></tp:taxon-name></italic> by <xref ref-type="bibr" rid="B12">Macpherson 1993</xref> and one spine in <italic><tp:taxon-name><tp:taxon-name-part taxon-name-part-type="genus" reg="Nephropsis">N.</tp:taxon-name-part><tp:taxon-name-part taxon-name-part-type="species" reg="hamadai">hamadai</tp:taxon-name-part></tp:taxon-name></italic> by <xref ref-type="bibr" rid="B16">Watabe and Ikeda 1994</xref>). In the original description of <italic><tp:taxon-name><tp:taxon-name-part taxon-name-part-type="genus" reg="Nephropsis">N.</tp:taxon-name-part><tp:taxon-name-part taxon-name-part-type="species" reg="lyra">lyra</tp:taxon-name-part></tp:taxon-name></italic>, <xref ref-type="bibr" rid="B20">Zarenkov (2006)</xref> argued that this species is closest to <italic><tp:taxon-name><tp:taxon-name-part taxon-name-part-type="genus" reg="Nephropsis">N.</tp:taxon-name-part><tp:taxon-name-part taxon-name-part-type="species" reg="stewarti">stewarti</tp:taxon-name-part></tp:taxon-name></italic> and <italic><tp:taxon-name><tp:taxon-name-part taxon-name-part-type="genus" reg="Nephropsis">N.</tp:taxon-name-part><tp:taxon-name-part taxon-name-part-type="species" reg="grandis">grandis</tp:taxon-name-part></tp:taxon-name></italic><xref ref-type="bibr" rid="B20">Zarenkov 2006</xref>. However, <italic><tp:taxon-name><tp:taxon-name-part taxon-name-part-type="genus" reg="Nephropsis">N.</tp:taxon-name-part><tp:taxon-name-part taxon-name-part-type="species" reg="lyra">lyra</tp:taxon-name-part></tp:taxon-name></italic> is actually most similar to <italic><tp:taxon-name><tp:taxon-name-part taxon-name-part-type="genus" reg="Nephropsis">N.</tp:taxon-name-part><tp:taxon-name-part taxon-name-part-type="species" reg="serrata">serrata</tp:taxon-name-part></tp:taxon-name></italic> in bearing 3–4 distinct spines on the subdorsal carina. Since no distinct difference is observed between the original illustrations of <italic><tp:taxon-name><tp:taxon-name-part taxon-name-part-type="genus" reg="Nephropsis">N.</tp:taxon-name-part><tp:taxon-name-part taxon-name-part-type="species" reg="lyra">lyra</tp:taxon-name-part></tp:taxon-name></italic> (<xref ref-type="bibr" rid="B20">Zarenkov 2006</xref>: figs 8–11) from <italic><tp:taxon-name><tp:taxon-name-part taxon-name-part-type="genus" reg="Nephropsis">N.</tp:taxon-name-part><tp:taxon-name-part taxon-name-part-type="species" reg="serrata">serrata</tp:taxon-name-part></tp:taxon-name></italic>, and the type localities of both species are from the same area (i.e., off northwestern Australia), these two species are considered as synonyms pending more evidence to support their separation. Another species, <italic><tp:taxon-name><tp:taxon-name-part taxon-name-part-type="genus" reg="Nephropsis">N.</tp:taxon-name-part><tp:taxon-name-part taxon-name-part-type="species" reg="pseudoserrata">pseudoserrata</tp:taxon-name-part></tp:taxon-name></italic> described by <xref ref-type="bibr" rid="B20">Zarenkov (2006)</xref>, based on a single specimen from Sumatra, is also closest to <italic><tp:taxon-name><tp:taxon-name-part taxon-name-part-type="genus" reg="Nephropsis">N.</tp:taxon-name-part><tp:taxon-name-part taxon-name-part-type="species" reg="serrata">serrata</tp:taxon-name-part></tp:taxon-name></italic> in having 1–2 spines on the subdorsal carina. However, <xref ref-type="bibr" rid="B20">Zarenkov (2006)</xref> claimed that <italic><tp:taxon-name><tp:taxon-name-part taxon-name-part-type="genus" reg="Nephropsis">N.</tp:taxon-name-part><tp:taxon-name-part taxon-name-part-type="species" reg="serrata">serrata</tp:taxon-name-part></tp:taxon-name></italic> differs from <italic><tp:taxon-name><tp:taxon-name-part taxon-name-part-type="genus" reg="Nephropsis">N.</tp:taxon-name-part><tp:taxon-name-part taxon-name-part-type="species" reg="pseudoserrata">pseudoserrata</tp:taxon-name-part></tp:taxon-name></italic> in the subdorsal carina being smooth. As this separation is based on a misinterpretation and the other differences proposed by <xref ref-type="bibr" rid="B20">Zarenkov (2006</xref>: table 4) on the armature of the large cheliped are rather variable in this genus, <italic><tp:taxon-name><tp:taxon-name-part taxon-name-part-type="genus" reg="Nephropsis">N.</tp:taxon-name-part><tp:taxon-name-part taxon-name-part-type="species" reg="pseudoserrata">pseudoserrata</tp:taxon-name-part></tp:taxon-name></italic> is not recognized as a species distinct from <italic><tp:taxon-name><tp:taxon-name-part taxon-name-part-type="genus" reg="Nephropsis">N.</tp:taxon-name-part><tp:taxon-name-part taxon-name-part-type="species" reg="serrata">serrata</tp:taxon-name-part></tp:taxon-name></italic>.</p><fig id="F4" position="float" orientation="portrait"><label>Figure 4.</label><caption><p><italic><tp:taxon-name><tp:taxon-name-part taxon-name-part-type="genus" reg="Nephropsis">Nephropsis</tp:taxon-name-part><tp:taxon-name-part taxon-name-part-type="species" reg="ensirostris">ensirostris</tp:taxon-name-part></tp:taxon-name></italic> Alcock, 1901, <abbrev xmlns:xlink="http://www.w3.org/1999/xlink" xlink:title="station" id="ABBRID0ESKAG" xlink:type="simple">stn</abbrev> CP4137. Female cl 14.6 mm (<named-content xmlns:xlink="http://www.w3.org/1999/xlink" content-type="dwc:institutional_code" xlink:type="simple">NTOU</named-content> M02071), dorsal habitus <bold>(A)</bold>; male cl 12.1 mm (<named-content xmlns:xlink="http://www.w3.org/1999/xlink" content-type="dwc:institutional_code" xlink:type="simple">NTOU</named-content> M01831), anterior carapace, dorsal view <bold>(B)</bold>. Scale bar: 0.5 cm.</p></caption><graphic xmlns:xlink="http://www.w3.org/1999/xlink" xlink:href="zookeys-833-041-g004.jpg" position="float" orientation="portrait" xlink:type="simple" id="oo_276855.jpg"/></fig></tp:treatment-sec><tp:treatment-sec><!--Section generated to contain objects referenced in tp:taxon-treatment.--><fig id="F6" position="float" orientation="portrait"><label>Figure 6.</label><caption><p><italic><tp:taxon-name><tp:taxon-name-part taxon-name-part-type="genus" reg="Nephropsis">Nephropsis</tp:taxon-name-part><tp:taxon-name-part taxon-name-part-type="species" reg="serrata">serrata</tp:taxon-name-part></tp:taxon-name></italic> Macpherson, 1993, <abbrev xmlns:xlink="http://www.w3.org/1999/xlink" xlink:title="station" id="ABBRID0EMVAG" xlink:type="simple">stn</abbrev> CP463, female cl 21.7 mm (<named-content xmlns:xlink="http://www.w3.org/1999/xlink" content-type="dwc:institutional_code" xlink:type="simple">NTOU</named-content> M02152), dorsal habitus. Scale bar: 0.5 cm.</p></caption><graphic xmlns:xlink="http://www.w3.org/1999/xlink" xlink:href="zookeys-833-041-g006.jpg" position="float" orientation="portrait" xlink:type="simple" id="oo_276857.jpg"/></fig><fig id="F7" position="float" orientation="portrait"><label>Figure 7.</label><caption><p><italic><tp:taxon-name><tp:taxon-name-part taxon-name-part-type="genus" reg="Nephropsis">Nephropsis</tp:taxon-name-part><tp:taxon-name-part taxon-name-part-type="species" reg="stewarti">stewarti</tp:taxon-name-part></tp:taxon-name></italic> Wood-Mason, 1872, Dasi fishing port, Yilan County, male cl 38.9 mm (<named-content xmlns:xlink="http://www.w3.org/1999/xlink" content-type="dwc:institutional_code" xlink:type="simple">NTOU</named-content> M00505), dorsal habitus. Scale bar: 1 cm.</p></caption><graphic xmlns:xlink="http://www.w3.org/1999/xlink" xlink:href="zookeys-833-041-g007.jpg" position="float" orientation="portrait" xlink:type="simple" id="oo_276858.jpg"/></fig><fig id="F8" position="float" orientation="portrait"><label>Figure 8.</label><caption><p><italic><tp:taxon-name><tp:taxon-name-part taxon-name-part-type="genus" reg="Nephropsis">Nephropsis</tp:taxon-name-part><tp:taxon-name-part taxon-name-part-type="species" reg="suhmi">suhmi</tp:taxon-name-part></tp:taxon-name></italic> Bate, 1888, <abbrev xmlns:xlink="http://www.w3.org/1999/xlink" xlink:title="station" id="ABBRID0EHHBG" xlink:type="simple">stn</abbrev> CP4163. Female cl 39.4 mm (<named-content xmlns:xlink="http://www.w3.org/1999/xlink" content-type="dwc:institutional_code" xlink:type="simple">NTOU</named-content> M02145) <bold>(A, B)</bold>; <abbrev xmlns:xlink="http://www.w3.org/1999/xlink" xlink:title="station" id="ABBRID0ESHBG" xlink:type="simple">stn</abbrev> CP4108, female cl 38.3 mm (<named-content xmlns:xlink="http://www.w3.org/1999/xlink" content-type="dwc:institutional_code" xlink:type="simple">NTOU</named-content> M02138) <bold>(C)</bold>. Dorsal habitus <bold>(A)</bold>; abdomen, lateral view <bold>(B)</bold>; abdomen somite V, lateral view <bold>(C)</bold>. Scale bar: 1 cm.</p></caption><graphic xmlns:xlink="http://www.w3.org/1999/xlink" xlink:href="zookeys-833-041-g008.jpg" position="float" orientation="portrait" xlink:type="simple" id="oo_276859.jpg"/></fig></tp:treatment-sec><ref-list><ref id="B5"><mixed-citation xmlns:xlink="http://www.w3.org/1999/xlink" xlink:type="simple"><person-group><name name-style="western"><surname>Chan</surname><given-names>TY</given-names></name></person-group> (<year>1997</year>) <article-title><tp:taxon-name><tp:taxon-name-part taxon-name-part-type="subphylum">Crustacea</tp:taxon-name-part></tp:taxon-name><tp:taxon-name><tp:taxon-name-part taxon-name-part-type="order">Decapoda</tp:taxon-name-part></tp:taxon-name>: <tp:taxon-name><tp:taxon-name-part taxon-name-part-type="family">Palinuridae</tp:taxon-name-part></tp:taxon-name>, <tp:taxon-name><tp:taxon-name-part taxon-name-part-type="family">Scyllaridae</tp:taxon-name-part></tp:taxon-name> and <tp:taxon-name><tp:taxon-name-part taxon-name-part-type="family">Nephropidae</tp:taxon-name-part></tp:taxon-name> collected in Indonesia by the KARUBAR Cruise, with an identification key for the species of <italic><tp:taxon-name><tp:taxon-name-part taxon-name-part-type="genus">Metanephrops</tp:taxon-name-part></tp:taxon-name></italic>.</article-title> In: <person-group><name name-style="western"><surname>Crosnier</surname><given-names>A</given-names></name><name name-style="western"><surname>Bouchet</surname><given-names>P</given-names></name></person-group> (<role>Eds</role>) <issue-title>Rèsultats des Campagnes MUSORSTOM.</issue-title><source>Volume 16. Mèmoires du Musèum national d’Histoire naturelle, Paris</source>, <fpage>409</fpage>–<lpage>431</lpage>. <ext-link xlink:type="simple" ext-link-type="uri" xlink:href="http://www.documentation.ird.fr/hor/fdi:010010306">http://www.documentation.ird.fr/hor/fdi:010010306</ext-link></mixed-citation></ref><ref id="B6"><mixed-citation xmlns:xlink="http://www.w3.org/1999/xlink" xlink:type="simple"><person-group><name name-style="western"><surname>Chan</surname><given-names>TY</given-names></name></person-group> (<year>2010</year>) Annotated checklist of the world’s marine lobsters (<tp:taxon-name><tp:taxon-name-part taxon-name-part-type="subphylum">Crustacea</tp:taxon-name-part></tp:taxon-name>: <tp:taxon-name><tp:taxon-name-part taxon-name-part-type="order">Decapoda</tp:taxon-name-part></tp:taxon-name>: <tp:taxon-name><tp:taxon-name-part taxon-name-part-type="infraorder">Astacidea</tp:taxon-name-part></tp:taxon-name>, <tp:taxon-name><tp:taxon-name-part taxon-name-part-type="infraorder">Glypheidea</tp:taxon-name-part></tp:taxon-name>, <tp:taxon-name><tp:taxon-name-part taxon-name-part-type="infraorder">Achelata</tp:taxon-name-part></tp:taxon-name>, <tp:taxon-name><tp:taxon-name-part taxon-name-part-type="infraorder">Polychelida</tp:taxon-name-part></tp:taxon-name>). The Raffles Bulletin of Zoology supplement: 153–181. <ext-link xlink:type="simple" ext-link-type="uri" xlink:href="https://lkcnhm.nus.edu.sg/rbz/supplement-no-23/">https://lkcnhm.nus.edu.sg/rbz/supplement-no-23/</ext-link></mixed-citation></ref><ref id="B13"><mixed-citation xmlns:xlink="http://www.w3.org/1999/xlink" xlink:type="simple"><person-group><name name-style="western"><surname>Poore</surname><given-names>GCB</given-names></name></person-group> (<year>2004</year>) <source>Marine decapod <tp:taxon-name><tp:taxon-name-part taxon-name-part-type="subphylum">Crustacea</tp:taxon-name-part></tp:taxon-name> of southern Australia: a guide to identification.</source><publisher-name>CSIRO publishing</publisher-name>, <publisher-loc>Melbourne</publisher-loc>, <size units="page">574 pp</size>. <ext-link xlink:type="simple" ext-link-type="doi" xlink:href="10.5860/CHOICE.42-4032">https://doi.org/10.5860/CHOICE.42-4032</ext-link></mixed-citation></ref><ref id="B12"><mixed-citation xmlns:xlink="http://www.w3.org/1999/xlink" xlink:type="simple"><person-group><name name-style="western"><surname>Macpherson</surname><given-names>E</given-names></name></person-group> (<year>1993</year>) <article-title>New records for the genus <italic><tp:taxon-name><tp:taxon-name-part taxon-name-part-type="genus">Nephropsis</tp:taxon-name-part></tp:taxon-name></italic> Wood-Mason (<tp:taxon-name><tp:taxon-name-part taxon-name-part-type="subphylum">Crustacea</tp:taxon-name-part></tp:taxon-name>, <tp:taxon-name><tp:taxon-name-part taxon-name-part-type="order">Decapoda</tp:taxon-name-part></tp:taxon-name>, <tp:taxon-name><tp:taxon-name-part taxon-name-part-type="family">Nephropidae</tp:taxon-name-part></tp:taxon-name>) from northern Australia, with the description of two new species.</article-title><source>Beagle: Records of the Museums and Art Galleries of the Northern Territory</source><volume>10</volume>: <fpage>55</fpage>–<lpage>66</lpage>. <ext-link xlink:type="simple" ext-link-type="uri" xlink:href="https://reurl.cc/G4j0y">https://reurl.cc/G4j0y</ext-link></mixed-citation></ref><ref id="B16"><mixed-citation xmlns:xlink="http://www.w3.org/1999/xlink" xlink:type="simple"><person-group><name name-style="western"><surname>Watabe</surname><given-names>H</given-names></name><name name-style="western"><surname>Ikeda</surname><given-names>H</given-names></name></person-group> (<year>1994</year>) <article-title><italic><tp:taxon-name><tp:taxon-name-part taxon-name-part-type="genus">Nephropsis</tp:taxon-name-part><tp:taxon-name-part taxon-name-part-type="species">hamadai</tp:taxon-name-part></tp:taxon-name></italic>, a new nephropid lobster (<tp:taxon-name><tp:taxon-name-part taxon-name-part-type="order">Decapoda</tp:taxon-name-part></tp:taxon-name>: <tp:taxon-name><tp:taxon-name-part taxon-name-part-type="family">Nephropidae</tp:taxon-name-part></tp:taxon-name>) from bathyal depth in Sagami Nada, central Japan.</article-title><source>Crustacean Research</source><volume>23</volume>: <fpage>102</fpage>–<lpage>107</lpage>. <ext-link xlink:type="simple" ext-link-type="doi" xlink:href="10.18353/crustacea.23.0_102">https://doi.org/10.18353/crustacea.23.0_102</ext-link></mixed-citation></ref><ref id="B20"><mixed-citation xmlns:xlink="http://www.w3.org/1999/xlink" xlink:type="simple"><person-group><name name-style="western"><surname>Zarenkov</surname><given-names>NA</given-names></name></person-group> (<year>2006</year>) <article-title>Nephropid lobsters from the Indian Ocean with descriptions of four new species (<tp:taxon-name><tp:taxon-name-part taxon-name-part-type="subphylum">Crustacea</tp:taxon-name-part></tp:taxon-name>: <tp:taxon-name><tp:taxon-name-part taxon-name-part-type="order">Decapoda</tp:taxon-name-part></tp:taxon-name>: <tp:taxon-name><tp:taxon-name-part taxon-name-part-type="family">Nephropidae</tp:taxon-name-part></tp:taxon-name>).</article-title><source>Senckenbergiana Maritima</source><volume>36</volume>: <fpage>83</fpage>–<lpage>98</lpage>. <ext-link xlink:type="simple" ext-link-type="doi" xlink:href="10.1007/BF03043703">https://doi.org/10.1007/BF03043703</ext-link></mixed-citation></ref><ref id="B15"><mixed-citation xmlns:xlink="http://www.w3.org/1999/xlink" xlink:type="simple"><person-group><name name-style="western"><surname>Tshudy</surname><given-names>D</given-names></name><name name-style="western"><surname>Robles</surname><given-names>R</given-names></name><name name-style="western"><surname>Chan</surname><given-names>TY</given-names></name><name name-style="western"><surname>Ho</surname><given-names>KC</given-names></name><name name-style="western"><surname>Chu</surname><given-names>KH</given-names></name><name name-style="western"><surname>Ahyong</surname><given-names>ST</given-names></name><name name-style="western"><surname>Felder</surname><given-names>DL</given-names></name></person-group> (<year>2009</year>) <article-title>Phylogeny of marine clawed lobster families <tp:taxon-name><tp:taxon-name-part taxon-name-part-type="family">Nephropidae</tp:taxon-name-part></tp:taxon-name> Dana 1852 and <tp:taxon-name><tp:taxon-name-part taxon-name-part-type="family">Thaumastochelidae</tp:taxon-name-part></tp:taxon-name> Bate 1888 based on mitochondrial genes.</article-title> In: <person-group><name name-style="western"><surname>Martin</surname><given-names>JW</given-names></name><name name-style="western"><surname>Crandall</surname><given-names>KA</given-names></name><name name-style="western"><surname>Felder</surname><given-names>DL</given-names></name></person-group> (<role>Eds</role>) <issue-title>Decapod Crustacean Phylogenetics.</issue-title><source>CRC Press, Boca Raton, Florida</source>, <fpage>357</fpage>–<lpage>368</lpage>. <ext-link xlink:type="simple" ext-link-type="doi" xlink:href="10.1201/9781420092592-c18">https://doi.org/10.1201/9781420092592-c18</ext-link></mixed-citation></ref></ref-list></tp:taxon-treatment>
