# Supplementary material for: On the clawed lobsters of the genus Nephropsis Wood-Mason, 1872 recently collected from deep-sea cruises off Taiwan and the South China Sea (Crustacea, Decapoda, Nephropidae)
Source: Zookeys. 2019 Mar 25;833:41–58. doi: 10.3897/zookeys.833.32837 (PMC6443626; doi:10.3897/zookeys.833.32837)
Supplement: XML Treatment for Nephropsis stewarti [file zookeys.833.32837-treatment5.xml]

<!DOCTYPE tp:taxon-treatment
  PUBLIC "-//TaxonX//DTD Taxonomic Treatment Publishing DTD v0 20100105//EN" "tax-treatment-NSO.dtd">
<tp:taxon-treatment xmlns:tp="http://www.plazi.org/taxpub"><tp:treatment-meta><kwd-group><label>Taxon classification</label><kwd><named-content xmlns:xlink="http://www.w3.org/1999/xlink" content-type="kingdom">Animalia</named-content></kwd><kwd><named-content xmlns:xlink="http://www.w3.org/1999/xlink" content-type="order">Decapoda</named-content></kwd><kwd><named-content xmlns:xlink="http://www.w3.org/1999/xlink" content-type="family">Nephropidae</named-content></kwd></kwd-group><mixed-citation publication-type="journal"><person-group><name><surname>Chang</surname><given-names>Su-Ching</given-names></name><name><surname>Chan</surname><given-names>Tin-Yam</given-names></name></person-group><article-title>On the clawed lobsters of the genus <italic><tp:taxon-name><tp:taxon-name-part taxon-name-part-type="genus" reg="Nephropsis">Nephropsis</tp:taxon-name-part></tp:taxon-name></italic> Wood-Mason, 1872 recently collected from deep-sea cruises off Taiwan and the South China Sea (<tp:taxon-name><tp:taxon-name-part taxon-name-part-type="subphylum">Crustacea</tp:taxon-name-part></tp:taxon-name>, <tp:taxon-name><tp:taxon-name-part taxon-name-part-type="order">Decapoda</tp:taxon-name-part></tp:taxon-name>, <tp:taxon-name><tp:taxon-name-part taxon-name-part-type="family">Nephropidae</tp:taxon-name-part></tp:taxon-name>)</article-title><source>Zookeys</source><day>25</day><month>3</month><year>2019</year><volume>833</volume><fpage>41</fpage><lpage>58</lpage><pub-id pub-id-type="doi">10.3897/zookeys.833.32837</pub-id></mixed-citation></tp:treatment-meta><tp:nomenclature><tp:taxon-name>
                <tp:taxon-name-part taxon-name-part-type="genus" reg="Nephropsis">Nephropsis</tp:taxon-name-part>
                <tp:taxon-name-part taxon-name-part-type="species" reg="stewarti">stewarti</tp:taxon-name-part>
              </tp:taxon-name><tp:taxon-authority>Wood-Mason, 1872</tp:taxon-authority><xref ref-type="fig" rid="F2">Figs 2C, D</xref><xref ref-type="fig" rid="F7">, 7</xref><tp:nomenclature-citation-list><tp:nomenclature-citation><tp:taxon-name>
                    <tp:taxon-name-part taxon-name-part-type="genus" reg="Nephropsis">Nephropsis</tp:taxon-name-part>
                    <tp:taxon-name-part taxon-name-part-type="species" reg="stewarti">stewarti</tp:taxon-name-part>
                  </tp:taxon-name><comment>Wood-Mason, 1872: 60 (type locality: Ross Island, Andaman Sea); <xref ref-type="bibr" rid="B7">Chan and Yu 1988</xref>: 8, pl. 1A; 1993: 83, unnumbered photo; <xref ref-type="bibr" rid="B11">Macpherson 1990</xref>: 312, figs 5e, 10, 11c, d, 16e; 1993: 63; <xref ref-type="bibr" rid="B10">Holthuis 1991</xref>: 45, figs 80, 81; <xref ref-type="bibr" rid="B5">Chan 1997</xref>: 415; <xref ref-type="bibr" rid="B6">2010</xref>: 157; <xref ref-type="bibr" rid="B20">Zarenkov 2006</xref>: 93, fig. 19; <xref ref-type="bibr" rid="B14">Poore et al. 2008</xref>: 34.</comment></tp:nomenclature-citation><tp:nomenclature-citation><tp:taxon-name>
                    <tp:taxon-name-part taxon-name-part-type="genus" reg="Nephropsis">Nephropsis</tp:taxon-name-part>
                    <tp:taxon-name-part taxon-name-part-type="species" reg="grandis">grandis</tp:taxon-name-part>
                  </tp:taxon-name><comment>Zarenkov, 2006: 86, figs 5–7 (type locality: off Arnhem Land, northern Australia).</comment></tp:nomenclature-citation></tp:nomenclature-citation-list></tp:nomenclature><tp:treatment-sec sec-type="material" id="SECID0ELOAG"><title>Material examined.</title><p>Zhongsha 2015, <abbrev xmlns:xlink="http://www.w3.org/1999/xlink" xlink:title="station" id="ABBRID0EROAG" xlink:type="simple">stn</abbrev> CP4137, <named-content xmlns:xlink="http://www.w3.org/1999/xlink" content-type="dwc:verbatimCoordinates" xlink:type="simple"><named-content content-type="geo-json" specific-use="{&#34;type&#34;:&#34;Point&#34;,&#34;coordinates&#34;:[114.361300,19.884317]}" id="NCID0EYOAG" xlink:type="simple">19°53.059'N, 114°21.678'E</named-content></named-content>, 536–524 m, 23 Jul 2015, 1 male cl 15.9 mm (<named-content xmlns:xlink="http://www.w3.org/1999/xlink" content-type="dwc:institutional_code" xlink:type="simple">NTOU</named-content> M02161); <abbrev xmlns:xlink="http://www.w3.org/1999/xlink" xlink:title="station" id="ABBRID0ECPAG" xlink:type="simple">stn</abbrev> CP4155, <named-content xmlns:xlink="http://www.w3.org/1999/xlink" content-type="dwc:verbatimCoordinates" xlink:type="simple"><named-content content-type="geo-json" specific-use="{&#34;type&#34;:&#34;Point&#34;,&#34;coordinates&#34;:[115.026833,16.226667]}" id="NCID0EJPAG" xlink:type="simple">16°13.60'N, 115°01.61'E</named-content></named-content>, 526–510 m, 28 Jul 2015, 1 female cl 25.2 mm (<named-content xmlns:xlink="http://www.w3.org/1999/xlink" content-type="dwc:institutional_code" xlink:type="simple">NTOU</named-content> M02162), 1 male cl 12.8 mm (<named-content xmlns:xlink="http://www.w3.org/1999/xlink" content-type="dwc:institutional_code" xlink:type="simple">NTOU</named-content> M02163). Yilan County, Dasi fishing port, 10 Sept 1984, 1 female cl 44.8 mm (<named-content xmlns:xlink="http://www.w3.org/1999/xlink" content-type="dwc:institutional_code" xlink:type="simple">NTOU</named-content> M02165); Sept 1992, 2 females cl 39.7, 39.8 mm, 1 male cl 45.3 mm (<named-content xmlns:xlink="http://www.w3.org/1999/xlink" content-type="dwc:institutional_code" xlink:type="simple">NTOU</named-content> M02171); Aug 2003, 1 male cl 38.9 mm (<named-content xmlns:xlink="http://www.w3.org/1999/xlink" content-type="dwc:institutional_code" xlink:type="simple">NTOU</named-content> M00505); 29 May 2008, 1 male cl 41.9 mm (<named-content xmlns:xlink="http://www.w3.org/1999/xlink" content-type="dwc:institutional_code" xlink:type="simple">NTOU</named-content> M02177); 12 Apr 2012, 1 female cl 32.4 mm (<named-content xmlns:xlink="http://www.w3.org/1999/xlink" content-type="dwc:institutional_code" xlink:type="simple">NTOU</named-content> M02178); 14 Aug 2013, 1 male cl 19.8 mm (<named-content xmlns:xlink="http://www.w3.org/1999/xlink" content-type="dwc:institutional_code" xlink:type="simple">NTOU</named-content> M02179). Yilan County, Nanfang-ao fishing port, 2 May 1985, 1 female cl 40.7 mm, 1 male with damaged carapace (<named-content xmlns:xlink="http://www.w3.org/1999/xlink" content-type="dwc:institutional_code" xlink:type="simple">NTOU</named-content> M02166); 20 Apr 1988, 1 female cl 40.5 mm, 1 male cl 28.2 mm (<named-content xmlns:xlink="http://www.w3.org/1999/xlink" content-type="dwc:institutional_code" xlink:type="simple">NTOU</named-content> M02167); 12 Nov 2004, 1 male cl 31.8 mm (<named-content xmlns:xlink="http://www.w3.org/1999/xlink" content-type="dwc:institutional_code" xlink:type="simple">NTOU</named-content> M02176). Pingtung County, Donggang fishing port, Jul 1975, 1 male cl 23.4 mm (<named-content xmlns:xlink="http://www.w3.org/1999/xlink" content-type="dwc:institutional_code" xlink:type="simple">NTOU</named-content> M02164); 3 Mar 1991, 6 females cl 19.5–20.2 mm, 1 male cl 21.1 mm (<named-content xmlns:xlink="http://www.w3.org/1999/xlink" content-type="dwc:institutional_code" xlink:type="simple">NTOU</named-content> M02168); 14 May 1991, 2 males cl 19.2, 21.7 mm (<named-content xmlns:xlink="http://www.w3.org/1999/xlink" content-type="dwc:institutional_code" xlink:type="simple">NTOU</named-content> M02169); 4 Jun 1995, 1 male cl 22.4 mm (<named-content xmlns:xlink="http://www.w3.org/1999/xlink" content-type="dwc:institutional_code" xlink:type="simple">NTOU</named-content> M02173); 27 Dec 1997, 2 males cl 29.0, 32.7 mm (<named-content xmlns:xlink="http://www.w3.org/1999/xlink" content-type="dwc:institutional_code" xlink:type="simple">NTOU</named-content> M02174), 1 male cl 21.8 mm (<named-content xmlns:xlink="http://www.w3.org/1999/xlink" content-type="dwc:institutional_code" xlink:type="simple">NTOU</named-content> M02175); 2 Oct 2014, 1 male cl 25.6 mm (<named-content xmlns:xlink="http://www.w3.org/1999/xlink" content-type="dwc:institutional_code" xlink:type="simple">NTOU</named-content> M01898). Taiwan, locality not specified, 1993, 2 females cl 30.2, 40.6 mm, 1 male cl 31.1 mm (<named-content xmlns:xlink="http://www.w3.org/1999/xlink" content-type="dwc:institutional_code" xlink:type="simple">NTOU</named-content> M02172). Dongsha, Jun 1991, 1 female cl 45.9 mm (<named-content xmlns:xlink="http://www.w3.org/1999/xlink" content-type="dwc:institutional_code" xlink:type="simple">NTOU</named-content> M02170).</p><fig id="F5" position="float" orientation="portrait"><label>Figure 5.</label><caption><p><italic><tp:taxon-name><tp:taxon-name-part taxon-name-part-type="genus" reg="Nephropsis">Nephropsis</tp:taxon-name-part><tp:taxon-name-part taxon-name-part-type="species" reg="holthuisi">holthuisi</tp:taxon-name-part></tp:taxon-name></italic> Macpherson, 1993, <abbrev xmlns:xlink="http://www.w3.org/1999/xlink" xlink:title="station" id="ABBRID0EFTAG" xlink:type="simple">stn</abbrev> CP132, female cl 18.7 mm (<named-content xmlns:xlink="http://www.w3.org/1999/xlink" content-type="dwc:institutional_code" xlink:type="simple">NTOU</named-content> M02159), dorsal habitus. Scale bar: 0.5 cm.</p></caption><graphic xmlns:xlink="http://www.w3.org/1999/xlink" xlink:href="zookeys-833-041-g005.jpg" position="float" orientation="portrait" xlink:type="simple" id="oo_276856.jpg"/></fig></tp:treatment-sec><tp:treatment-sec sec-type="diagnosis" id="SECID0ETTAG"><title>Diagnosis.</title><p>Carapace nearly smooth, sometimes with some granules. Rostrum with pair of lateral spines. Median groove overreaching lateral rostral spines. Subdorsal carinae granulate, without spines. Supraorbital spines well developed, without post-supraorbital spine. Distance between orbital margin and postcervical groove more than 1.5 times distance between postcervical groove and posterior margin of carapace.</p><p>Abdominal tergites II–V without dorsal median carina. No spines on anterior margin of each pleuron. Anterior margin of pleuron II convex, generally ending in long, sharp point (but rather short and blunt in large specimens). Anterior margins of pleura III–V less convex, each ending in long, sharp point. Uropodal exopod with distinct and complete diaeresis.</p><p>Cheliped I densely pubescent. Carpus with anterodorsal and anteroventral spines, and 0–4 dorsal spines on outer margin. Carpus of pereiopod II slightly shorter than palm. Carpus of pereiopod III more than half palm length. Dactyli of pereiopods IV and V approximately half propodus length.</p></tp:treatment-sec><tp:treatment-sec sec-type="Color in life" id="SECID0E1TAG"><title>Color in life.</title><p>Body generally whitish with antennular and antennal flagella, anterior segment of large chelae, dorsal carapace, and abdomen somewhat pale orange. Rostrum, tips of pereiopods II to V, and tail fan pinkish red. Eyes whitish. Pubescence on body light grey and eggs whitish.</p></tp:treatment-sec><tp:treatment-sec sec-type="distribution" id="SECID0E6TAG"><title>Distribution.</title><p>Widely distributed in the Indo-West Pacific and has been reported from Madagascar, Natal, Mozambique, Kenya, Gulf of Aden, Andaman Sea, Bay of Bengal, Indonesia, Australia, the Philippines, Japan, Taiwan, and now the South China Sea, at depths of 170 to more than 1060 m (<xref ref-type="bibr" rid="B11">Macpherson 1990</xref>, <xref ref-type="bibr" rid="B12">1993</xref>; <xref ref-type="bibr" rid="B5">Chan 1997</xref>; <xref ref-type="bibr" rid="B20">Zarenkov 2006</xref>; <xref ref-type="bibr" rid="B14">Poore et al. 2008</xref>).</p><fig id="F6" position="float" orientation="portrait"><label>Figure 6.</label><caption><p><italic><tp:taxon-name><tp:taxon-name-part taxon-name-part-type="genus" reg="Nephropsis">Nephropsis</tp:taxon-name-part><tp:taxon-name-part taxon-name-part-type="species" reg="serrata">serrata</tp:taxon-name-part></tp:taxon-name></italic> Macpherson, 1993, <abbrev xmlns:xlink="http://www.w3.org/1999/xlink" xlink:title="station" id="ABBRID0EMVAG" xlink:type="simple">stn</abbrev> CP463, female cl 21.7 mm (<named-content xmlns:xlink="http://www.w3.org/1999/xlink" content-type="dwc:institutional_code" xlink:type="simple">NTOU</named-content> M02152), dorsal habitus. Scale bar: 0.5 cm.</p></caption><graphic xmlns:xlink="http://www.w3.org/1999/xlink" xlink:href="zookeys-833-041-g006.jpg" position="float" orientation="portrait" xlink:type="simple" id="oo_276857.jpg"/></fig></tp:treatment-sec><tp:treatment-sec sec-type="remarks" id="SECID0E1VAG"><title>Remarks.</title><p>The present material collected by Taiwanese research vessels were from the South China Sea; near Dongsha (<named-content xmlns:xlink="http://www.w3.org/1999/xlink" content-type="dwc:institutional_code" xlink:type="simple">NTOU</named-content> M02161, M02170) or the center of the South China Sea (<named-content xmlns:xlink="http://www.w3.org/1999/xlink" content-type="dwc:institutional_code" xlink:type="simple">NTOU</named-content> M02162, M02163).</p><p><italic><tp:taxon-name><tp:taxon-name-part taxon-name-part-type="genus" reg="Nephropsis">Nephropsis</tp:taxon-name-part><tp:taxon-name-part taxon-name-part-type="species" reg="grandis">grandis</tp:taxon-name-part></tp:taxon-name></italic> Zarenkov, 2006 was described based on a single specimen from northern Australia, and is extremely similar to <italic><tp:taxon-name><tp:taxon-name-part taxon-name-part-type="genus" reg="Nephropsis">N.</tp:taxon-name-part><tp:taxon-name-part taxon-name-part-type="species" reg="stewarti">stewarti</tp:taxon-name-part></tp:taxon-name></italic> in the subdorsal carina lacking a spine and the abdomen without any dorsal median carina. These two species were differentiated only by the carpus of the large cheliped, which is more spiny in <italic><tp:taxon-name><tp:taxon-name-part taxon-name-part-type="genus" reg="Nephropsis">N.</tp:taxon-name-part><tp:taxon-name-part taxon-name-part-type="species" reg="grandis">grandis</tp:taxon-name-part></tp:taxon-name></italic> (cf. <xref ref-type="bibr" rid="B20">Zarenkov 2006</xref>: table 4). As there are generally large intraspecific variations in the spination on the large cheliped in <italic><tp:taxon-name><tp:taxon-name-part taxon-name-part-type="genus" reg="Nephropsis">Nephropsis</tp:taxon-name-part></tp:taxon-name></italic> (e.g., in the present abundant material there are 4–15 distinct spines on the carpus of the large cheliped), more comprehensive studies with molecular genetic comparisons are necessary to verify if large cheliped spination is indeed a good character in separating the species of this genus. Therefore, for the time being <italic><tp:taxon-name><tp:taxon-name-part taxon-name-part-type="genus" reg="Nephropsis">N.</tp:taxon-name-part><tp:taxon-name-part taxon-name-part-type="species" reg="grandis">grandis</tp:taxon-name-part></tp:taxon-name></italic> is treated as a synonym of <italic><tp:taxon-name><tp:taxon-name-part taxon-name-part-type="genus" reg="Nephropsis">N.</tp:taxon-name-part><tp:taxon-name-part taxon-name-part-type="species" reg="stewarti">stewarti</tp:taxon-name-part></tp:taxon-name></italic> as stated by <xref ref-type="bibr" rid="B6">Chan (2010)</xref>.</p></tp:treatment-sec><tp:treatment-sec><!--Section generated to contain objects referenced in tp:taxon-treatment.--><fig id="F2" position="float" orientation="portrait"><label>Figure 2.</label><caption><p><italic><tp:taxon-name><tp:taxon-name-part taxon-name-part-type="genus" reg="Nephropsis">Nephropsis</tp:taxon-name-part><tp:taxon-name-part taxon-name-part-type="species" reg="serrata">serrata</tp:taxon-name-part></tp:taxon-name></italic> Macpherson, 1993 <bold>(A, B)</bold>, <abbrev xmlns:xlink="http://www.w3.org/1999/xlink" xlink:title="station" id="ABBRID0EA1AE" xlink:type="simple">stn</abbrev> CP214, ovig. female cl 17.9 mm (<named-content xmlns:xlink="http://www.w3.org/1999/xlink" content-type="dwc:institutional_code" xlink:type="simple">NTOU</named-content> M00157) <bold>(A)</bold>; <abbrev xmlns:xlink="http://www.w3.org/1999/xlink" xlink:title="station" id="ABBRID0EL1AE" xlink:type="simple">stn</abbrev> CD210, female cl 17.3 mm (<named-content xmlns:xlink="http://www.w3.org/1999/xlink" content-type="dwc:institutional_code" xlink:type="simple">NTOU</named-content> M02156) <bold>(B)</bold>. <italic><tp:taxon-name><tp:taxon-name-part taxon-name-part-type="genus" reg="Nephropsis">N.</tp:taxon-name-part><tp:taxon-name-part taxon-name-part-type="species" reg="stewarti">stewarti</tp:taxon-name-part></tp:taxon-name></italic> Wood-Mason, 1872, <abbrev xmlns:xlink="http://www.w3.org/1999/xlink" xlink:title="station" id="ABBRID0EB2AE" xlink:type="simple">stn</abbrev> CP4155, female cl 25.2 mm (<named-content xmlns:xlink="http://www.w3.org/1999/xlink" content-type="dwc:institutional_code" xlink:type="simple">NTOU</named-content> M02162) <bold>(C, D)</bold>; <italic><tp:taxon-name><tp:taxon-name-part taxon-name-part-type="genus" reg="Nephropsis">N.</tp:taxon-name-part><tp:taxon-name-part taxon-name-part-type="species" reg="suhmi">suhmi</tp:taxon-name-part></tp:taxon-name></italic> Bate, 1888, <abbrev xmlns:xlink="http://www.w3.org/1999/xlink" xlink:title="station" id="ABBRID0EX2AE" xlink:type="simple">stn</abbrev> OCP280, female 32.4 mm (<named-content xmlns:xlink="http://www.w3.org/1999/xlink" content-type="dwc:institutional_code" xlink:type="simple">NTOU</named-content> M02134) <bold>(E, F)</bold>.</p></caption><graphic xmlns:xlink="http://www.w3.org/1999/xlink" xlink:href="zookeys-833-041-g002.jpg" position="float" orientation="portrait" xlink:type="simple" id="oo_276853.jpg"/></fig><fig id="F7" position="float" orientation="portrait"><label>Figure 7.</label><caption><p><italic><tp:taxon-name><tp:taxon-name-part taxon-name-part-type="genus" reg="Nephropsis">Nephropsis</tp:taxon-name-part><tp:taxon-name-part taxon-name-part-type="species" reg="stewarti">stewarti</tp:taxon-name-part></tp:taxon-name></italic> Wood-Mason, 1872, Dasi fishing port, Yilan County, male cl 38.9 mm (<named-content xmlns:xlink="http://www.w3.org/1999/xlink" content-type="dwc:institutional_code" xlink:type="simple">NTOU</named-content> M00505), dorsal habitus. Scale bar: 1 cm.</p></caption><graphic xmlns:xlink="http://www.w3.org/1999/xlink" xlink:href="zookeys-833-041-g007.jpg" position="float" orientation="portrait" xlink:type="simple" id="oo_276858.jpg"/></fig></tp:treatment-sec><ref-list><ref id="B7"><mixed-citation xmlns:xlink="http://www.w3.org/1999/xlink" xlink:type="simple"><person-group><name name-style="western"><surname>Chan</surname><given-names>TY</given-names></name><name name-style="western"><surname>Yu</surname><given-names>HP</given-names></name></person-group> (<year>1988</year>) <article-title>Clawed lobsters (<tp:taxon-name><tp:taxon-name-part taxon-name-part-type="subphylum">Crustacea</tp:taxon-name-part></tp:taxon-name>: <tp:taxon-name><tp:taxon-name-part taxon-name-part-type="order">Decapoda</tp:taxon-name-part></tp:taxon-name>: <tp:taxon-name><tp:taxon-name-part taxon-name-part-type="family">Nephropidae</tp:taxon-name-part></tp:taxon-name>) of Taiwan.</article-title><source>Bulletin of the Institute of Zoology, Academia Sinica</source><volume>27</volume>: <fpage>7</fpage>–<lpage>12</lpage>.</mixed-citation></ref><ref id="B11"><mixed-citation xmlns:xlink="http://www.w3.org/1999/xlink" xlink:type="simple"><person-group><name name-style="western"><surname>Macpherson</surname><given-names>E</given-names></name></person-group> (<year>1990</year>) <article-title><tp:taxon-name><tp:taxon-name-part taxon-name-part-type="subphylum">Crustacea</tp:taxon-name-part></tp:taxon-name><tp:taxon-name><tp:taxon-name-part taxon-name-part-type="order">Decapoda</tp:taxon-name-part></tp:taxon-name>: on a collection of <tp:taxon-name><tp:taxon-name-part taxon-name-part-type="family">Nephropidae</tp:taxon-name-part></tp:taxon-name> from the Indian Ocean and Western Pacific.</article-title> In: <person-group><name name-style="western"><surname>Crosnier</surname><given-names>A</given-names></name></person-group> (<role>Ed.</role>) <issue-title>Résultats des campagnes MUSORSTOM, vol.</issue-title><source>6 (Crustacés de la Nouvelle Calédonie). Mémoires du Muséum national d’Histoire naturelle. Série A, Zoologie, Paris</source>, <fpage>289</fpage>–<lpage>329</lpage>. <ext-link xlink:type="simple" ext-link-type="uri" xlink:href="http://www.documentation.ird.fr/hor/fdi:42400">http://www.documentation.ird.fr/hor/fdi:42400</ext-link></mixed-citation></ref><ref id="B10"><mixed-citation xmlns:xlink="http://www.w3.org/1999/xlink" xlink:type="simple"><person-group><name name-style="western"><surname>Holthuis</surname><given-names>LB</given-names></name></person-group> (<year>1991</year>) <source>Marine Lobsters of the World. An Annotated and Illustrated Catalogue of Species of Interest to Fisheries known to Date.</source><publisher-name>FAO Species Catalogue</publisher-name>, <publisher-loc>FAO, Rome</publisher-loc>, <size units="page">292 pp</size>. <ext-link xlink:type="simple" ext-link-type="uri" xlink:href="http://www.fao.org/3/t0411e/t0411e00.htm">http://www.fao.org/3/t0411e/t0411e00.htm</ext-link></mixed-citation></ref><ref id="B5"><mixed-citation xmlns:xlink="http://www.w3.org/1999/xlink" xlink:type="simple"><person-group><name name-style="western"><surname>Chan</surname><given-names>TY</given-names></name></person-group> (<year>1997</year>) <article-title><tp:taxon-name><tp:taxon-name-part taxon-name-part-type="subphylum">Crustacea</tp:taxon-name-part></tp:taxon-name><tp:taxon-name><tp:taxon-name-part taxon-name-part-type="order">Decapoda</tp:taxon-name-part></tp:taxon-name>: <tp:taxon-name><tp:taxon-name-part taxon-name-part-type="family">Palinuridae</tp:taxon-name-part></tp:taxon-name>, <tp:taxon-name><tp:taxon-name-part taxon-name-part-type="family">Scyllaridae</tp:taxon-name-part></tp:taxon-name> and <tp:taxon-name><tp:taxon-name-part taxon-name-part-type="family">Nephropidae</tp:taxon-name-part></tp:taxon-name> collected in Indonesia by the KARUBAR Cruise, with an identification key for the species of <italic><tp:taxon-name><tp:taxon-name-part taxon-name-part-type="genus">Metanephrops</tp:taxon-name-part></tp:taxon-name></italic>.</article-title> In: <person-group><name name-style="western"><surname>Crosnier</surname><given-names>A</given-names></name><name name-style="western"><surname>Bouchet</surname><given-names>P</given-names></name></person-group> (<role>Eds</role>) <issue-title>Rèsultats des Campagnes MUSORSTOM.</issue-title><source>Volume 16. Mèmoires du Musèum national d’Histoire naturelle, Paris</source>, <fpage>409</fpage>–<lpage>431</lpage>. <ext-link xlink:type="simple" ext-link-type="uri" xlink:href="http://www.documentation.ird.fr/hor/fdi:010010306">http://www.documentation.ird.fr/hor/fdi:010010306</ext-link></mixed-citation></ref><ref id="B6"><mixed-citation xmlns:xlink="http://www.w3.org/1999/xlink" xlink:type="simple"><person-group><name name-style="western"><surname>Chan</surname><given-names>TY</given-names></name></person-group> (<year>2010</year>) Annotated checklist of the world’s marine lobsters (<tp:taxon-name><tp:taxon-name-part taxon-name-part-type="subphylum">Crustacea</tp:taxon-name-part></tp:taxon-name>: <tp:taxon-name><tp:taxon-name-part taxon-name-part-type="order">Decapoda</tp:taxon-name-part></tp:taxon-name>: <tp:taxon-name><tp:taxon-name-part taxon-name-part-type="infraorder">Astacidea</tp:taxon-name-part></tp:taxon-name>, <tp:taxon-name><tp:taxon-name-part taxon-name-part-type="infraorder">Glypheidea</tp:taxon-name-part></tp:taxon-name>, <tp:taxon-name><tp:taxon-name-part taxon-name-part-type="infraorder">Achelata</tp:taxon-name-part></tp:taxon-name>, <tp:taxon-name><tp:taxon-name-part taxon-name-part-type="infraorder">Polychelida</tp:taxon-name-part></tp:taxon-name>). The Raffles Bulletin of Zoology supplement: 153–181. <ext-link xlink:type="simple" ext-link-type="uri" xlink:href="https://lkcnhm.nus.edu.sg/rbz/supplement-no-23/">https://lkcnhm.nus.edu.sg/rbz/supplement-no-23/</ext-link></mixed-citation></ref><ref id="B20"><mixed-citation xmlns:xlink="http://www.w3.org/1999/xlink" xlink:type="simple"><person-group><name name-style="western"><surname>Zarenkov</surname><given-names>NA</given-names></name></person-group> (<year>2006</year>) <article-title>Nephropid lobsters from the Indian Ocean with descriptions of four new species (<tp:taxon-name><tp:taxon-name-part taxon-name-part-type="subphylum">Crustacea</tp:taxon-name-part></tp:taxon-name>: <tp:taxon-name><tp:taxon-name-part taxon-name-part-type="order">Decapoda</tp:taxon-name-part></tp:taxon-name>: <tp:taxon-name><tp:taxon-name-part taxon-name-part-type="family">Nephropidae</tp:taxon-name-part></tp:taxon-name>).</article-title><source>Senckenbergiana Maritima</source><volume>36</volume>: <fpage>83</fpage>–<lpage>98</lpage>. <ext-link xlink:type="simple" ext-link-type="doi" xlink:href="10.1007/BF03043703">https://doi.org/10.1007/BF03043703</ext-link></mixed-citation></ref><ref id="B14"><mixed-citation xmlns:xlink="http://www.w3.org/1999/xlink" xlink:type="simple"><person-group><name name-style="western"><surname>Poore</surname><given-names>GCB</given-names></name><name name-style="western"><surname>McCallum</surname><given-names>AW</given-names></name><name name-style="western"><surname>Taylor</surname><given-names>J</given-names></name></person-group> (<year>2008</year>) <article-title>Decapod <tp:taxon-name><tp:taxon-name-part taxon-name-part-type="subphylum">Crustacea</tp:taxon-name-part></tp:taxon-name> of the continental margin of southwestern and central Western Australia: preliminary identifications of 524 species from FRV <italic>Southern Survey</italic> voyage SS10-2005.</article-title><source>Museum Victoria Science Reports</source><volume>11</volume>: <fpage>1</fpage>–<lpage>106</lpage>. <ext-link xlink:type="simple" ext-link-type="doi" xlink:href="10.24199/j.mvsr.2008.11">https://doi.org/10.24199/j.mvsr.2008.11</ext-link></mixed-citation></ref><ref id="B12"><mixed-citation xmlns:xlink="http://www.w3.org/1999/xlink" xlink:type="simple"><person-group><name name-style="western"><surname>Macpherson</surname><given-names>E</given-names></name></person-group> (<year>1993</year>) <article-title>New records for the genus <italic><tp:taxon-name><tp:taxon-name-part taxon-name-part-type="genus">Nephropsis</tp:taxon-name-part></tp:taxon-name></italic> Wood-Mason (<tp:taxon-name><tp:taxon-name-part taxon-name-part-type="subphylum">Crustacea</tp:taxon-name-part></tp:taxon-name>, <tp:taxon-name><tp:taxon-name-part taxon-name-part-type="order">Decapoda</tp:taxon-name-part></tp:taxon-name>, <tp:taxon-name><tp:taxon-name-part taxon-name-part-type="family">Nephropidae</tp:taxon-name-part></tp:taxon-name>) from northern Australia, with the description of two new species.</article-title><source>Beagle: Records of the Museums and Art Galleries of the Northern Territory</source><volume>10</volume>: <fpage>55</fpage>–<lpage>66</lpage>. <ext-link xlink:type="simple" ext-link-type="uri" xlink:href="https://reurl.cc/G4j0y">https://reurl.cc/G4j0y</ext-link></mixed-citation></ref></ref-list></tp:taxon-treatment>
