# Supplementary material for: On the clawed lobsters of the genus Nephropsis Wood-Mason, 1872 recently collected from deep-sea cruises off Taiwan and the South China Sea (Crustacea, Decapoda, Nephropidae)
Source: Zookeys. 2019 Mar 25;833:41–58. doi: 10.3897/zookeys.833.32837 (PMC6443626; doi:10.3897/zookeys.833.32837)
Supplement: XML Treatment for Nephropsis suhmi [file zookeys.833.32837-treatment6.xml]

<!DOCTYPE tp:taxon-treatment
  PUBLIC "-//TaxonX//DTD Taxonomic Treatment Publishing DTD v0 20100105//EN" "tax-treatment-NSO.dtd">
<tp:taxon-treatment xmlns:tp="http://www.plazi.org/taxpub"><tp:treatment-meta><kwd-group><label>Taxon classification</label><kwd><named-content xmlns:xlink="http://www.w3.org/1999/xlink" content-type="kingdom">Animalia</named-content></kwd><kwd><named-content xmlns:xlink="http://www.w3.org/1999/xlink" content-type="order">Decapoda</named-content></kwd><kwd><named-content xmlns:xlink="http://www.w3.org/1999/xlink" content-type="family">Nephropidae</named-content></kwd></kwd-group><mixed-citation publication-type="journal"><person-group><name><surname>Chang</surname><given-names>Su-Ching</given-names></name><name><surname>Chan</surname><given-names>Tin-Yam</given-names></name></person-group><article-title>On the clawed lobsters of the genus <italic><tp:taxon-name><tp:taxon-name-part taxon-name-part-type="genus" reg="Nephropsis">Nephropsis</tp:taxon-name-part></tp:taxon-name></italic> Wood-Mason, 1872 recently collected from deep-sea cruises off Taiwan and the South China Sea (<tp:taxon-name><tp:taxon-name-part taxon-name-part-type="subphylum">Crustacea</tp:taxon-name-part></tp:taxon-name>, <tp:taxon-name><tp:taxon-name-part taxon-name-part-type="order">Decapoda</tp:taxon-name-part></tp:taxon-name>, <tp:taxon-name><tp:taxon-name-part taxon-name-part-type="family">Nephropidae</tp:taxon-name-part></tp:taxon-name>)</article-title><source>Zookeys</source><day>25</day><month>3</month><year>2019</year><volume>833</volume><fpage>41</fpage><lpage>58</lpage><pub-id pub-id-type="doi">10.3897/zookeys.833.32837</pub-id></mixed-citation></tp:treatment-meta><tp:nomenclature><tp:taxon-name>
                <tp:taxon-name-part taxon-name-part-type="genus" reg="Nephropsis">Nephropsis</tp:taxon-name-part>
                <tp:taxon-name-part taxon-name-part-type="species" reg="suhmi">suhmi</tp:taxon-name-part>
              </tp:taxon-name><tp:taxon-authority>Bate, 1888</tp:taxon-authority><xref ref-type="fig" rid="F2">Figs 2E, F</xref><xref ref-type="fig" rid="F8">, 8</xref><tp:nomenclature-citation-list><tp:nomenclature-citation><tp:taxon-name>
                    <tp:taxon-name-part taxon-name-part-type="genus" reg="Nephropsis">Nephropsis</tp:taxon-name-part>
                    <tp:taxon-name-part taxon-name-part-type="species" reg="suhmi">suhmi</tp:taxon-name-part>
                  </tp:taxon-name><comment>Bate, 1888: 181, pl. 23-fig. 3, pl. 24-fig. 2 (type locality: Aru Islands, Indonesia); <xref ref-type="bibr" rid="B11">Macpherson 1990</xref>: 306, figs 5b, 7d-f, 8c, d, 16b; 1993: 64; <xref ref-type="bibr" rid="B10">Holthuis 1991</xref>: 46, figs 60b, 82; <xref ref-type="bibr" rid="B9">Griffin and Stoddart 1995</xref>: 234; <xref ref-type="bibr" rid="B13">Poore 2004</xref>: 166, fig. 43e; <xref ref-type="bibr" rid="B20">Zarenkov 2006</xref>: 93; <xref ref-type="bibr" rid="B6">Chan 2010</xref>: 157; <xref ref-type="bibr" rid="B19">Yaldwyn and Webber 2011</xref>: 198.</comment></tp:nomenclature-citation><tp:nomenclature-citation><tp:taxon-name>
                    <tp:taxon-name-part taxon-name-part-type="genus" reg="Nephropsis">Nephropsis</tp:taxon-name-part>
                    <tp:taxon-name-part taxon-name-part-type="species" reg="meteor">meteor</tp:taxon-name-part>
                  </tp:taxon-name><comment>Zarenkov, 2006: 90, figs 12–14 (type locality: Gulf of Aden).</comment></tp:nomenclature-citation></tp:nomenclature-citation-list></tp:nomenclature><tp:treatment-sec sec-type="material" id="SECID0EU2AG"><title>Material examined.</title><p>TAIWAN 2002, <abbrev xmlns:xlink="http://www.w3.org/1999/xlink" xlink:title="station" id="ABBRID0E12AG" xlink:type="simple">stn</abbrev> CP189, <named-content xmlns:xlink="http://www.w3.org/1999/xlink" content-type="dwc:verbatimCoordinates" xlink:type="simple"><named-content content-type="geo-json" specific-use="{&#34;type&#34;:&#34;Point&#34;,&#34;coordinates&#34;:[118.349000,21.665167]}" id="NCID0EB3AG" xlink:type="simple">21°39.91'N, 118°20.94'E</named-content></named-content>, 1649–1629 m, 27 Aug 2002, 1 female cl 26.6 mm (<named-content xmlns:xlink="http://www.w3.org/1999/xlink" content-type="dwc:institutional_code" xlink:type="simple">NTOU</named-content> M02131). TAIWAN 2004, <abbrev xmlns:xlink="http://www.w3.org/1999/xlink" xlink:title="station" id="ABBRID0EL3AG" xlink:type="simple">stn</abbrev> CD238, <named-content xmlns:xlink="http://www.w3.org/1999/xlink" content-type="dwc:verbatimCoordinates" xlink:type="simple"><named-content content-type="geo-json" specific-use="{&#34;type&#34;:&#34;Point&#34;,&#34;coordinates&#34;:[123.030833,25.204667]}" id="NCID0ES3AG" xlink:type="simple">25°12.28'N, 123°1.85'E</named-content></named-content>, 1689–1650 m, 23 Jul 2004, 1 male cl 17.8 mm (<named-content xmlns:xlink="http://www.w3.org/1999/xlink" content-type="dwc:institutional_code" xlink:type="simple">NTOU</named-content> M02132). TAIWAN 2005, <abbrev xmlns:xlink="http://www.w3.org/1999/xlink" xlink:title="station" id="ABBRID0E33AG" xlink:type="simple">stn</abbrev> CP278, <named-content xmlns:xlink="http://www.w3.org/1999/xlink" content-type="dwc:verbatimCoordinates" xlink:type="simple"><named-content content-type="geo-json" specific-use="{&#34;type&#34;:&#34;Point&#34;,&#34;coordinates&#34;:[122.235500,24.393833]}" id="NCID0ED4AG" xlink:type="simple">24°23.63'N, 122°14.13'E</named-content></named-content>, 1222–1239 m, 14 Jun 2005, 1 female cl 17.9 mm (<named-content xmlns:xlink="http://www.w3.org/1999/xlink" content-type="dwc:institutional_code" xlink:type="simple">NTOU</named-content> M02133); <abbrev xmlns:xlink="http://www.w3.org/1999/xlink" xlink:title="station" id="ABBRID0EN4AG" xlink:type="simple">stn</abbrev> OCP280, <named-content xmlns:xlink="http://www.w3.org/1999/xlink" content-type="dwc:verbatimCoordinates" xlink:type="simple"><named-content content-type="geo-json" specific-use="{&#34;type&#34;:&#34;Point&#34;,&#34;coordinates&#34;:[122.237000,24.395167]}" id="NCID0EU4AG" xlink:type="simple">24°23.71'N, 122°14.22'E</named-content></named-content>, 1213–1261 m, 14 Jun 2005, 1 female 32.4 mm, 1 male cl 28.1 mm (<named-content xmlns:xlink="http://www.w3.org/1999/xlink" content-type="dwc:institutional_code" xlink:type="simple">NTOU</named-content> M02134). TAIWAN 2006, <abbrev xmlns:xlink="http://www.w3.org/1999/xlink" xlink:title="station" id="ABBRID0E54AG" xlink:type="simple">stn</abbrev> CP372, <named-content xmlns:xlink="http://www.w3.org/1999/xlink" content-type="dwc:verbatimCoordinates" xlink:type="simple"><named-content content-type="geo-json" specific-use="{&#34;type&#34;:&#34;Point&#34;,&#34;coordinates&#34;:[122.235633,24.393650]}" id="NCID0EF5AG" xlink:type="simple">24°23.619'N, 122°14.138'E</named-content></named-content>, 1220–1280 m, 26 Aug 2006, 1 female cl 12.9 mm (<named-content xmlns:xlink="http://www.w3.org/1999/xlink" content-type="dwc:institutional_code" xlink:type="simple">NTOU</named-content> M02135). NanHai 2014, <abbrev xmlns:xlink="http://www.w3.org/1999/xlink" xlink:title="station" id="ABBRID0EP5AG" xlink:type="simple">stn</abbrev> CP4106, <named-content xmlns:xlink="http://www.w3.org/1999/xlink" content-type="dwc:verbatimCoordinates" xlink:type="simple"><named-content content-type="geo-json" specific-use="{&#34;type&#34;:&#34;Point&#34;,&#34;coordinates&#34;:[114.237550,10.319167]}" id="NCID0EW5AG" xlink:type="simple">10°19.1500'N, 114°14.2530'E</named-content></named-content>, 1292–1321 m, 6 Jan 2014, 1 female cl 18.5 mm (<named-content xmlns:xlink="http://www.w3.org/1999/xlink" content-type="dwc:institutional_code" xlink:type="simple">NTOU</named-content> M02136); <abbrev xmlns:xlink="http://www.w3.org/1999/xlink" xlink:title="station" id="ABBRID0EA6AG" xlink:type="simple">stn</abbrev> CP4108, <named-content xmlns:xlink="http://www.w3.org/1999/xlink" content-type="dwc:verbatimCoordinates" xlink:type="simple"><named-content content-type="geo-json" specific-use="{&#34;type&#34;:&#34;Point&#34;,&#34;coordinates&#34;:[114.387787,10.389502]}" id="NCID0EH6AG" xlink:type="simple">10°23.3701'N, 114°23.2672'E</named-content></named-content>, 1707–1799 m, 6 Jan 2014, 1 female cl 35.7 mm (<named-content xmlns:xlink="http://www.w3.org/1999/xlink" content-type="dwc:institutional_code" xlink:type="simple">NTOU</named-content> M02137), 1 male cl 38.3 mm (<named-content xmlns:xlink="http://www.w3.org/1999/xlink" content-type="dwc:institutional_code" xlink:type="simple">NTOU</named-content> M02138), 1 male cl 34.8 mm (<named-content xmlns:xlink="http://www.w3.org/1999/xlink" content-type="dwc:institutional_code" xlink:type="simple">NTOU</named-content> M02139). Dongsha 2014, <abbrev xmlns:xlink="http://www.w3.org/1999/xlink" xlink:title="station" id="ABBRID0E26AG" xlink:type="simple">stn</abbrev> CP4122, <named-content xmlns:xlink="http://www.w3.org/1999/xlink" content-type="dwc:verbatimCoordinates" xlink:type="simple"><named-content content-type="geo-json" specific-use="{&#34;type&#34;:&#34;Point&#34;,&#34;coordinates&#34;:[118.237987,21.582933]}" id="NCID0ECABG" xlink:type="simple">21°34.976'N, 118°14.2792'E</named-content></named-content>, 1713–1624 m, 30 Apr 2014, 1 female cl 40.4 mm (<named-content xmlns:xlink="http://www.w3.org/1999/xlink" content-type="dwc:institutional_code" xlink:type="simple">NTOU</named-content> M02140). — Zhongsha 2015, <abbrev xmlns:xlink="http://www.w3.org/1999/xlink" xlink:title="station" id="ABBRID0EMABG" xlink:type="simple">stn</abbrev> CP4134, <named-content xmlns:xlink="http://www.w3.org/1999/xlink" content-type="dwc:verbatimCoordinates" xlink:type="simple"><named-content content-type="geo-json" specific-use="{&#34;type&#34;:&#34;Point&#34;,&#34;coordinates&#34;:[116.422800,19.930617]}" id="NCID0ETABG" xlink:type="simple">19°55.837'N, 116°25.368'E</named-content></named-content>, 1128–1278 m, 22 Jul 2015, 1 female cl 16.8 mm, 1 male cl 16.7 mm (<named-content xmlns:xlink="http://www.w3.org/1999/xlink" content-type="dwc:institutional_code" xlink:type="simple">NTOU</named-content> M02141); <abbrev xmlns:xlink="http://www.w3.org/1999/xlink" xlink:title="station" id="ABBRID0E4ABG" xlink:type="simple">stn</abbrev> CP4141, <named-content xmlns:xlink="http://www.w3.org/1999/xlink" content-type="dwc:verbatimCoordinates" xlink:type="simple"><named-content content-type="geo-json" specific-use="{&#34;type&#34;:&#34;Point&#34;,&#34;coordinates&#34;:[113.971167,18.905167]}" id="NCID0EEBBG" xlink:type="simple">18°54.31'N, 113°58.27'E</named-content></named-content>, 1151–1286 m, 24 Jul 2015, 1 female cl 16.1 mm (<named-content xmlns:xlink="http://www.w3.org/1999/xlink" content-type="dwc:institutional_code" xlink:type="simple">NTOU</named-content> M02142); <abbrev xmlns:xlink="http://www.w3.org/1999/xlink" xlink:title="station" id="ABBRID0EOBBG" xlink:type="simple">stn</abbrev> CP4157, <named-content xmlns:xlink="http://www.w3.org/1999/xlink" content-type="dwc:verbatimCoordinates" xlink:type="simple"><named-content content-type="geo-json" specific-use="{&#34;type&#34;:&#34;Point&#34;,&#34;coordinates&#34;:[116.452417,19.876550]}" id="NCID0EVBBG" xlink:type="simple">19°52.593'N, 116°27.145'E</named-content></named-content>, 1205–1389 m, 29 Jul 2015, 1 female cl 28.8 mm, 2 males cl 12.7, 16.0 mm (<named-content xmlns:xlink="http://www.w3.org/1999/xlink" content-type="dwc:institutional_code" xlink:type="simple">NTOU</named-content> M02143); <abbrev xmlns:xlink="http://www.w3.org/1999/xlink" xlink:title="station" id="ABBRID0E6BBG" xlink:type="simple">stn</abbrev> CP4163, <named-content xmlns:xlink="http://www.w3.org/1999/xlink" content-type="dwc:verbatimCoordinates" xlink:type="simple"><named-content content-type="geo-json" specific-use="{&#34;type&#34;:&#34;Point&#34;,&#34;coordinates&#34;:[118.319650,21.642233]}" id="NCID0EGCBG" xlink:type="simple">21°38.534'N, 118°19.179'E</named-content></named-content>, 1683–1643 m, 31 Jul 2015, 1 female cl 46.8 mm (<named-content xmlns:xlink="http://www.w3.org/1999/xlink" content-type="dwc:institutional_code" xlink:type="simple">NTOU</named-content> M02144); 1 female cl 39.4 mm, 1 male cl 19.9 mm (<named-content xmlns:xlink="http://www.w3.org/1999/xlink" content-type="dwc:institutional_code" xlink:type="simple">NTOU</named-content> M02145); <abbrev xmlns:xlink="http://www.w3.org/1999/xlink" xlink:title="station" id="ABBRID0EVCBG" xlink:type="simple">stn</abbrev> CP4167, <named-content xmlns:xlink="http://www.w3.org/1999/xlink" content-type="dwc:verbatimCoordinates" xlink:type="simple"><named-content content-type="geo-json" specific-use="{&#34;type&#34;:&#34;Point&#34;,&#34;coordinates&#34;:[119.129583,22.102083]}" id="NCID0E3CBG" xlink:type="simple">22°6.125'N, 119°7.775'E</named-content></named-content>, 1756–1306 m, 1 Aug 2015, 1 male cl 13.2 mm (<named-content xmlns:xlink="http://www.w3.org/1999/xlink" content-type="dwc:institutional_code" xlink:type="simple">NTOU</named-content> M02146). Cold Seep Cruise 2016, <abbrev xmlns:xlink="http://www.w3.org/1999/xlink" xlink:title="station" id="ABBRID0EGDBG" xlink:type="simple">stn</abbrev> CST 11, <named-content xmlns:xlink="http://www.w3.org/1999/xlink" content-type="dwc:verbatimCoordinates" xlink:type="simple"><named-content content-type="geo-json" specific-use="{&#34;type&#34;:&#34;Point&#34;,&#34;coordinates&#34;:[119.261350,22.147167]}" id="NCID0ENDBG" xlink:type="simple">22°8.830'N, 119°15.681'E</named-content></named-content>, 1319–1176 m, 27 Apr 2016, 1 female with damaged carapace (<named-content xmlns:xlink="http://www.w3.org/1999/xlink" content-type="dwc:institutional_code" xlink:type="simple">NTOU</named-content> M02147); <abbrev xmlns:xlink="http://www.w3.org/1999/xlink" xlink:title="station" id="ABBRID0EXDBG" xlink:type="simple">stn</abbrev> CST 17, <named-content xmlns:xlink="http://www.w3.org/1999/xlink" content-type="dwc:verbatimCoordinates" xlink:type="simple"><named-content content-type="geo-json" specific-use="{&#34;type&#34;:&#34;Point&#34;,&#34;coordinates&#34;:[118.980067,22.063183]}" id="NCID0E5DBG" xlink:type="simple">22°3.791'N, 118°58.804'E</named-content></named-content>, 1483 m, 1 May 2016, 1 male cl 16.0 mm (<named-content xmlns:xlink="http://www.w3.org/1999/xlink" content-type="dwc:institutional_code" xlink:type="simple">NTOU</named-content> M02148). Dongsha, 1256 m, 25 Apr 1996, 1 male cl 23.1mm (<named-content xmlns:xlink="http://www.w3.org/1999/xlink" content-type="dwc:institutional_code" xlink:type="simple">NTOU</named-content> M02149).</p><fig id="F7" position="float" orientation="portrait"><label>Figure 7.</label><caption><p><italic><tp:taxon-name><tp:taxon-name-part taxon-name-part-type="genus" reg="Nephropsis">Nephropsis</tp:taxon-name-part><tp:taxon-name-part taxon-name-part-type="species" reg="stewarti">stewarti</tp:taxon-name-part></tp:taxon-name></italic> Wood-Mason, 1872, Dasi fishing port, Yilan County, male cl 38.9 mm (<named-content xmlns:xlink="http://www.w3.org/1999/xlink" content-type="dwc:institutional_code" xlink:type="simple">NTOU</named-content> M00505), dorsal habitus. Scale bar: 1 cm.</p></caption><graphic xmlns:xlink="http://www.w3.org/1999/xlink" xlink:href="zookeys-833-041-g007.jpg" position="float" orientation="portrait" xlink:type="simple" id="oo_276858.jpg"/></fig></tp:treatment-sec><tp:treatment-sec sec-type="diagnosis" id="SECID0EKFBG"><title>Diagnosis.</title><p>Carapace covered with numerous granules of varying sizes (more developed in adults). Rostrum 0.4–0.6 times carapace length (somewhat longer in smaller specimens), bearing two (rarely three) lateral spines on each side, sometimes with one additional spine. Median groove reaching or almost reaching distal pair of lateral rostral spines. Each subdorsal carina with 0–7 (usually 3–5) spines and some granules. Gastric tubercle closer to supraorbital spine than to postcervical groove. Supraorbital spine well developed. Post-supraorbital spine present, usually followed by 1–2 spines. Postcervical groove deep, crossing dorsal midline. Distance between orbital border and postcervical groove 1.5–1.9 times distance between postcervical groove and posterior border of carapace.</p><p>Abdomen covered with granules. Tergites I–V each with distinct transverse groove interrupted medially. Pleura II–V slightly convex, each terminating in long, acute point which occasionally absent on pleuron V. Anterior border of pleura II and III usually bearing one strong spine (sometimes two) and some additional spinules. Anterior border of pleuron IV sometimes with a spine as well. Posterobasal border of pleuron V usually unarmed but occasionally bearing a single large spine. Dorsal surface of tail fan granulate; uropodal exopod lacking diaeresis.</p><p>Cheliped I bearing numerous granules; carpus with well-developed anterodorsal spine; outer surface bearing several spines (sometimes only 1–2 distinct spines in smaller specimens); inner surface with anteroventral spine and 1–2 (rarely 0) spines medially; dorsal surface of merus lined with spines. Carpus of pereiopod II 0.6–0.9 times palm length. Carpus of pereiopod III slightly more than half palm length. Dactyli of pereiopods IV and V approximately half propodus length.</p></tp:treatment-sec><tp:treatment-sec sec-type="Color in life" id="SECID0ERFBG"><title>Color in life.</title><p>Entire body vermilion red, except tips of large chelae, eyes, most dorsal parts of abdominal tergites I to V, and basal parts of antennular peduncles whitish.</p></tp:treatment-sec><tp:treatment-sec sec-type="distribution" id="SECID0EWFBG"><title>Distribution.</title><p>Widely distributed in the Indo-West Pacific and recorded from Madagascar, Gulf of Aden, Maldive Sea, Arabian Sea, Indonesia, Australia, New Caledonia, western Tasman Sea, New Zealand, at 786–2029 m deep (<xref ref-type="bibr" rid="B11">Macpherson 1990</xref>, <xref ref-type="bibr" rid="B12">1993</xref>; <xref ref-type="bibr" rid="B9">Griffin and Stoddart 1995</xref>; <xref ref-type="bibr" rid="B13">Poore 2004</xref>; <xref ref-type="bibr" rid="B20">Zarenkov 2006</xref>; <xref ref-type="bibr" rid="B19">Yaldwyn and Webber 2011</xref>). This species is reported for the first time from Taiwan and the South China Sea (including Dongsha).</p><fig id="F8" position="float" orientation="portrait"><label>Figure 8.</label><caption><p><italic><tp:taxon-name><tp:taxon-name-part taxon-name-part-type="genus" reg="Nephropsis">Nephropsis</tp:taxon-name-part><tp:taxon-name-part taxon-name-part-type="species" reg="suhmi">suhmi</tp:taxon-name-part></tp:taxon-name></italic> Bate, 1888, <abbrev xmlns:xlink="http://www.w3.org/1999/xlink" xlink:title="station" id="ABBRID0EHHBG" xlink:type="simple">stn</abbrev> CP4163. Female cl 39.4 mm (<named-content xmlns:xlink="http://www.w3.org/1999/xlink" content-type="dwc:institutional_code" xlink:type="simple">NTOU</named-content> M02145) <bold>(A, B)</bold>; <abbrev xmlns:xlink="http://www.w3.org/1999/xlink" xlink:title="station" id="ABBRID0ESHBG" xlink:type="simple">stn</abbrev> CP4108, female cl 38.3 mm (<named-content xmlns:xlink="http://www.w3.org/1999/xlink" content-type="dwc:institutional_code" xlink:type="simple">NTOU</named-content> M02138) <bold>(C)</bold>. Dorsal habitus <bold>(A)</bold>; abdomen, lateral view <bold>(B)</bold>; abdomen somite V, lateral view <bold>(C)</bold>. Scale bar: 1 cm.</p></caption><graphic xmlns:xlink="http://www.w3.org/1999/xlink" xlink:href="zookeys-833-041-g008.jpg" position="float" orientation="portrait" xlink:type="simple" id="oo_276859.jpg"/></fig></tp:treatment-sec><tp:treatment-sec sec-type="remarks" id="SECID0EIIBG"><title>Remarks.</title><p><italic><tp:taxon-name><tp:taxon-name-part taxon-name-part-type="genus" reg="Nephropsis">N.</tp:taxon-name-part><tp:taxon-name-part taxon-name-part-type="species" reg="suhmi">suhmi</tp:taxon-name-part></tp:taxon-name></italic> from the Indo-West Pacific and <italic><tp:taxon-name><tp:taxon-name-part taxon-name-part-type="genus" reg="Nephropsis">N.</tp:taxon-name-part><tp:taxon-name-part taxon-name-part-type="species" reg="agassizii">agassizii</tp:taxon-name-part></tp:taxon-name></italic> A. Milne-Edwards, 1880 from the West Atlantic (<xref ref-type="bibr" rid="B11">Macpherson 1990</xref>; <xref ref-type="bibr" rid="B2">Alves-Júnior et al. 2016</xref>) are the only two known species of <italic><tp:taxon-name><tp:taxon-name-part taxon-name-part-type="genus" reg="Nephropsis">Nephropsis</tp:taxon-name-part></tp:taxon-name></italic> lacking a diaeresis on uropodal exopods. The present material fits well with the concept of <italic><tp:taxon-name><tp:taxon-name-part taxon-name-part-type="genus" reg="Nephropsis">N.</tp:taxon-name-part><tp:taxon-name-part taxon-name-part-type="species" reg="suhmi">suhmi</tp:taxon-name-part></tp:taxon-name></italic> in having the dactylus of pereiopod V approximately half the propodus length (vs. distinctly less than half in <italic><tp:taxon-name><tp:taxon-name-part taxon-name-part-type="genus" reg="Nephropsis">N.</tp:taxon-name-part><tp:taxon-name-part taxon-name-part-type="species" reg="agassizii">agassizii</tp:taxon-name-part></tp:taxon-name></italic>; Holthuis 1974: fig. 19; <xref ref-type="bibr" rid="B11">Macpherson 1990</xref>: fig. 7c; <xref ref-type="bibr" rid="B2">Alves-Júnior et al. 2016</xref>: fig. 1A). The only discrepancy may be that in two (female of <named-content xmlns:xlink="http://www.w3.org/1999/xlink" content-type="dwc:institutional_code" xlink:type="simple">NTOU</named-content> M02134; <named-content xmlns:xlink="http://www.w3.org/1999/xlink" content-type="dwc:institutional_code" xlink:type="simple">NTOU</named-content> M02138) of the present 24 specimens there is a large posterior spine at the base of the pleuron V (Fig. <xref ref-type="fig" rid="F8">8C</xref>).</p><p><italic><tp:taxon-name><tp:taxon-name-part taxon-name-part-type="genus" reg="Nephropsis">Nephropsis</tp:taxon-name-part><tp:taxon-name-part taxon-name-part-type="species" reg="meteor">meteor</tp:taxon-name-part></tp:taxon-name></italic> Zarenkov, 2006 is closely related to <italic><tp:taxon-name><tp:taxon-name-part taxon-name-part-type="genus" reg="Nephropsis">N.</tp:taxon-name-part><tp:taxon-name-part taxon-name-part-type="species" reg="suhmi">suhmi</tp:taxon-name-part></tp:taxon-name></italic> and was described based on a single specimen from the Gulf of Aden (<xref ref-type="bibr" rid="B20">Zarenkov 2006</xref>). The characters separating <italic><tp:taxon-name><tp:taxon-name-part taxon-name-part-type="genus" reg="Nephropsis">N.</tp:taxon-name-part><tp:taxon-name-part taxon-name-part-type="species" reg="meteor">meteor</tp:taxon-name-part></tp:taxon-name></italic> from <italic><tp:taxon-name><tp:taxon-name-part taxon-name-part-type="genus" reg="Nephropsis">N.</tp:taxon-name-part><tp:taxon-name-part taxon-name-part-type="species" reg="suhmi">suhmi</tp:taxon-name-part></tp:taxon-name></italic> are the merus of large cheliped with two instead of one rows of spines, the postcervical groove dorsally armed with a pair of dorsal spines (vs. no dorsal spines), and the anterior margin of abdominal pleura III–V each bearing two spines instead of one spine (<xref ref-type="bibr" rid="B20">Zarenkov 2006</xref>: table 3). However, in the original description and illustration of <italic><tp:taxon-name><tp:taxon-name-part taxon-name-part-type="genus" reg="Nephropsis">N.</tp:taxon-name-part><tp:taxon-name-part taxon-name-part-type="species" reg="meteor">meteor</tp:taxon-name-part></tp:taxon-name></italic> (<xref ref-type="bibr" rid="B20">Zarenkov 2006</xref>: 90, fig. 13B), the anterior margins of pleura IV and V each bearing only one and not two spines as listed in the table of distinguishing characters given by <xref ref-type="bibr" rid="B20">Zarenkov (2006</xref>: table 3). In the present material, there are 0–2 distinct spines on the anterior margin of each of the abdominal pleura III–V. The spination on the postcervical groove and merus of large cheliped are also rather variable in the abundant material examined in this study (i.e., 1–2 rows of spines on the merus of the large cheliped and 0–2 distinct spines on the dorsal part of postcervical groove). Thus, <italic><tp:taxon-name><tp:taxon-name-part taxon-name-part-type="genus" reg="Nephropsis">N.</tp:taxon-name-part><tp:taxon-name-part taxon-name-part-type="species" reg="meteor">meteor</tp:taxon-name-part></tp:taxon-name></italic> should be considered as a synonym of <italic><tp:taxon-name><tp:taxon-name-part taxon-name-part-type="genus" reg="Nephropsis">N.</tp:taxon-name-part><tp:taxon-name-part taxon-name-part-type="species" reg="suhmi">suhmi</tp:taxon-name-part></tp:taxon-name></italic> as stated by <xref ref-type="bibr" rid="B6">Chan (2010)</xref> until there is more evidence to support their separation.</p></tp:treatment-sec><tp:treatment-sec><!--Section generated to contain objects referenced in tp:taxon-treatment.--><fig id="F2" position="float" orientation="portrait"><label>Figure 2.</label><caption><p><italic><tp:taxon-name><tp:taxon-name-part taxon-name-part-type="genus" reg="Nephropsis">Nephropsis</tp:taxon-name-part><tp:taxon-name-part taxon-name-part-type="species" reg="serrata">serrata</tp:taxon-name-part></tp:taxon-name></italic> Macpherson, 1993 <bold>(A, B)</bold>, <abbrev xmlns:xlink="http://www.w3.org/1999/xlink" xlink:title="station" id="ABBRID0EA1AE" xlink:type="simple">stn</abbrev> CP214, ovig. female cl 17.9 mm (<named-content xmlns:xlink="http://www.w3.org/1999/xlink" content-type="dwc:institutional_code" xlink:type="simple">NTOU</named-content> M00157) <bold>(A)</bold>; <abbrev xmlns:xlink="http://www.w3.org/1999/xlink" xlink:title="station" id="ABBRID0EL1AE" xlink:type="simple">stn</abbrev> CD210, female cl 17.3 mm (<named-content xmlns:xlink="http://www.w3.org/1999/xlink" content-type="dwc:institutional_code" xlink:type="simple">NTOU</named-content> M02156) <bold>(B)</bold>. <italic><tp:taxon-name><tp:taxon-name-part taxon-name-part-type="genus" reg="Nephropsis">N.</tp:taxon-name-part><tp:taxon-name-part taxon-name-part-type="species" reg="stewarti">stewarti</tp:taxon-name-part></tp:taxon-name></italic> Wood-Mason, 1872, <abbrev xmlns:xlink="http://www.w3.org/1999/xlink" xlink:title="station" id="ABBRID0EB2AE" xlink:type="simple">stn</abbrev> CP4155, female cl 25.2 mm (<named-content xmlns:xlink="http://www.w3.org/1999/xlink" content-type="dwc:institutional_code" xlink:type="simple">NTOU</named-content> M02162) <bold>(C, D)</bold>; <italic><tp:taxon-name><tp:taxon-name-part taxon-name-part-type="genus" reg="Nephropsis">N.</tp:taxon-name-part><tp:taxon-name-part taxon-name-part-type="species" reg="suhmi">suhmi</tp:taxon-name-part></tp:taxon-name></italic> Bate, 1888, <abbrev xmlns:xlink="http://www.w3.org/1999/xlink" xlink:title="station" id="ABBRID0EX2AE" xlink:type="simple">stn</abbrev> OCP280, female 32.4 mm (<named-content xmlns:xlink="http://www.w3.org/1999/xlink" content-type="dwc:institutional_code" xlink:type="simple">NTOU</named-content> M02134) <bold>(E, F)</bold>.</p></caption><graphic xmlns:xlink="http://www.w3.org/1999/xlink" xlink:href="zookeys-833-041-g002.jpg" position="float" orientation="portrait" xlink:type="simple" id="oo_276853.jpg"/></fig></tp:treatment-sec><ref-list><ref id="B11"><mixed-citation xmlns:xlink="http://www.w3.org/1999/xlink" xlink:type="simple"><person-group><name name-style="western"><surname>Macpherson</surname><given-names>E</given-names></name></person-group> (<year>1990</year>) <article-title><tp:taxon-name><tp:taxon-name-part taxon-name-part-type="subphylum">Crustacea</tp:taxon-name-part></tp:taxon-name><tp:taxon-name><tp:taxon-name-part taxon-name-part-type="order">Decapoda</tp:taxon-name-part></tp:taxon-name>: on a collection of <tp:taxon-name><tp:taxon-name-part taxon-name-part-type="family">Nephropidae</tp:taxon-name-part></tp:taxon-name> from the Indian Ocean and Western Pacific.</article-title> In: <person-group><name name-style="western"><surname>Crosnier</surname><given-names>A</given-names></name></person-group> (<role>Ed.</role>) <issue-title>Résultats des campagnes MUSORSTOM, vol.</issue-title><source>6 (Crustacés de la Nouvelle Calédonie). Mémoires du Muséum national d’Histoire naturelle. Série A, Zoologie, Paris</source>, <fpage>289</fpage>–<lpage>329</lpage>. <ext-link xlink:type="simple" ext-link-type="uri" xlink:href="http://www.documentation.ird.fr/hor/fdi:42400">http://www.documentation.ird.fr/hor/fdi:42400</ext-link></mixed-citation></ref><ref id="B10"><mixed-citation xmlns:xlink="http://www.w3.org/1999/xlink" xlink:type="simple"><person-group><name name-style="western"><surname>Holthuis</surname><given-names>LB</given-names></name></person-group> (<year>1991</year>) <source>Marine Lobsters of the World. An Annotated and Illustrated Catalogue of Species of Interest to Fisheries known to Date.</source><publisher-name>FAO Species Catalogue</publisher-name>, <publisher-loc>FAO, Rome</publisher-loc>, <size units="page">292 pp</size>. <ext-link xlink:type="simple" ext-link-type="uri" xlink:href="http://www.fao.org/3/t0411e/t0411e00.htm">http://www.fao.org/3/t0411e/t0411e00.htm</ext-link></mixed-citation></ref><ref id="B9"><mixed-citation xmlns:xlink="http://www.w3.org/1999/xlink" xlink:type="simple"><person-group><name name-style="western"><surname>Griffin</surname><given-names>DJG</given-names></name><name name-style="western"><surname>Stoddart</surname><given-names>HE</given-names></name></person-group> (<year>1995</year>) <article-title>Deep-water decapod <tp:taxon-name><tp:taxon-name-part taxon-name-part-type="subphylum">Crustacea</tp:taxon-name-part></tp:taxon-name> from eastern Australia: lobsters of the families <tp:taxon-name><tp:taxon-name-part taxon-name-part-type="family">Nephropidae</tp:taxon-name-part></tp:taxon-name>, <tp:taxon-name><tp:taxon-name-part taxon-name-part-type="family">Palinuridae</tp:taxon-name-part></tp:taxon-name>, <tp:taxon-name><tp:taxon-name-part taxon-name-part-type="family">Polychelidae</tp:taxon-name-part></tp:taxon-name> and <tp:taxon-name><tp:taxon-name-part taxon-name-part-type="family">Scyllaridae</tp:taxon-name-part></tp:taxon-name>.</article-title><source>Records of the Australian Museum</source><volume>47</volume>: <fpage>231</fpage>–<lpage>263</lpage>. <ext-link xlink:type="simple" ext-link-type="doi" xlink:href="10.3853/j.0067-1975.47.1995.239">https://doi.org/10.3853/j.0067-1975.47.1995.239</ext-link></mixed-citation></ref><ref id="B13"><mixed-citation xmlns:xlink="http://www.w3.org/1999/xlink" xlink:type="simple"><person-group><name name-style="western"><surname>Poore</surname><given-names>GCB</given-names></name></person-group> (<year>2004</year>) <source>Marine decapod <tp:taxon-name><tp:taxon-name-part taxon-name-part-type="subphylum">Crustacea</tp:taxon-name-part></tp:taxon-name> of southern Australia: a guide to identification.</source><publisher-name>CSIRO publishing</publisher-name>, <publisher-loc>Melbourne</publisher-loc>, <size units="page">574 pp</size>. <ext-link xlink:type="simple" ext-link-type="doi" xlink:href="10.5860/CHOICE.42-4032">https://doi.org/10.5860/CHOICE.42-4032</ext-link></mixed-citation></ref><ref id="B20"><mixed-citation xmlns:xlink="http://www.w3.org/1999/xlink" xlink:type="simple"><person-group><name name-style="western"><surname>Zarenkov</surname><given-names>NA</given-names></name></person-group> (<year>2006</year>) <article-title>Nephropid lobsters from the Indian Ocean with descriptions of four new species (<tp:taxon-name><tp:taxon-name-part taxon-name-part-type="subphylum">Crustacea</tp:taxon-name-part></tp:taxon-name>: <tp:taxon-name><tp:taxon-name-part taxon-name-part-type="order">Decapoda</tp:taxon-name-part></tp:taxon-name>: <tp:taxon-name><tp:taxon-name-part taxon-name-part-type="family">Nephropidae</tp:taxon-name-part></tp:taxon-name>).</article-title><source>Senckenbergiana Maritima</source><volume>36</volume>: <fpage>83</fpage>–<lpage>98</lpage>. <ext-link xlink:type="simple" ext-link-type="doi" xlink:href="10.1007/BF03043703">https://doi.org/10.1007/BF03043703</ext-link></mixed-citation></ref><ref id="B6"><mixed-citation xmlns:xlink="http://www.w3.org/1999/xlink" xlink:type="simple"><person-group><name name-style="western"><surname>Chan</surname><given-names>TY</given-names></name></person-group> (<year>2010</year>) Annotated checklist of the world’s marine lobsters (<tp:taxon-name><tp:taxon-name-part taxon-name-part-type="subphylum">Crustacea</tp:taxon-name-part></tp:taxon-name>: <tp:taxon-name><tp:taxon-name-part taxon-name-part-type="order">Decapoda</tp:taxon-name-part></tp:taxon-name>: <tp:taxon-name><tp:taxon-name-part taxon-name-part-type="infraorder">Astacidea</tp:taxon-name-part></tp:taxon-name>, <tp:taxon-name><tp:taxon-name-part taxon-name-part-type="infraorder">Glypheidea</tp:taxon-name-part></tp:taxon-name>, <tp:taxon-name><tp:taxon-name-part taxon-name-part-type="infraorder">Achelata</tp:taxon-name-part></tp:taxon-name>, <tp:taxon-name><tp:taxon-name-part taxon-name-part-type="infraorder">Polychelida</tp:taxon-name-part></tp:taxon-name>). The Raffles Bulletin of Zoology supplement: 153–181. <ext-link xlink:type="simple" ext-link-type="uri" xlink:href="https://lkcnhm.nus.edu.sg/rbz/supplement-no-23/">https://lkcnhm.nus.edu.sg/rbz/supplement-no-23/</ext-link></mixed-citation></ref><ref id="B19"><mixed-citation xmlns:xlink="http://www.w3.org/1999/xlink" xlink:type="simple"><person-group><name name-style="western"><surname>Yaldwyn</surname><given-names>JC</given-names></name><name name-style="western"><surname>Webber</surname><given-names>WR</given-names></name></person-group> (<year>2011</year>) <article-title>Annotated checklist of New Zealand <tp:taxon-name><tp:taxon-name-part taxon-name-part-type="order">Decapoda</tp:taxon-name-part></tp:taxon-name> (<tp:taxon-name><tp:taxon-name-part taxon-name-part-type="phylum">Arthropoda</tp:taxon-name-part></tp:taxon-name>: <tp:taxon-name><tp:taxon-name-part taxon-name-part-type="subphylum">Crustacea</tp:taxon-name-part></tp:taxon-name>).</article-title><source>Tuhinga</source><volume>22</volume>: <fpage>171</fpage>–<lpage>272</lpage>. <ext-link xlink:type="simple" ext-link-type="uri" xlink:href="https://reurl.cc/67vnb">https://reurl.cc/67vnb</ext-link></mixed-citation></ref><ref id="B12"><mixed-citation xmlns:xlink="http://www.w3.org/1999/xlink" xlink:type="simple"><person-group><name name-style="western"><surname>Macpherson</surname><given-names>E</given-names></name></person-group> (<year>1993</year>) <article-title>New records for the genus <italic><tp:taxon-name><tp:taxon-name-part taxon-name-part-type="genus">Nephropsis</tp:taxon-name-part></tp:taxon-name></italic> Wood-Mason (<tp:taxon-name><tp:taxon-name-part taxon-name-part-type="subphylum">Crustacea</tp:taxon-name-part></tp:taxon-name>, <tp:taxon-name><tp:taxon-name-part taxon-name-part-type="order">Decapoda</tp:taxon-name-part></tp:taxon-name>, <tp:taxon-name><tp:taxon-name-part taxon-name-part-type="family">Nephropidae</tp:taxon-name-part></tp:taxon-name>) from northern Australia, with the description of two new species.</article-title><source>Beagle: Records of the Museums and Art Galleries of the Northern Territory</source><volume>10</volume>: <fpage>55</fpage>–<lpage>66</lpage>. <ext-link xlink:type="simple" ext-link-type="uri" xlink:href="https://reurl.cc/G4j0y">https://reurl.cc/G4j0y</ext-link></mixed-citation></ref><ref id="B2"><mixed-citation xmlns:xlink="http://www.w3.org/1999/xlink" xlink:type="simple"><person-group><name name-style="western"><surname>Alves-Júnior</surname><given-names>FdA</given-names></name><name name-style="western"><surname>Araújo</surname><given-names>MDSLCD</given-names></name><name name-style="western"><surname>Souza-Filho</surname><given-names>JF</given-names></name></person-group> (<year>2016</year>) <article-title>Distribution of two species of <italic><tp:taxon-name><tp:taxon-name-part taxon-name-part-type="genus">Nephropsis</tp:taxon-name-part></tp:taxon-name></italic> Wood-Mason, 1872 (<tp:taxon-name><tp:taxon-name-part taxon-name-part-type="subphylum">Crustacea</tp:taxon-name-part></tp:taxon-name>, <tp:taxon-name><tp:taxon-name-part taxon-name-part-type="order">Decapoda</tp:taxon-name-part></tp:taxon-name>, <tp:taxon-name><tp:taxon-name-part taxon-name-part-type="family">Nephropidae</tp:taxon-name-part></tp:taxon-name>) from northeastern Brazil.</article-title><source>Zootaxa</source><volume>4114</volume>: <fpage>90</fpage>–<lpage>94</lpage>. <ext-link xlink:type="simple" ext-link-type="doi" xlink:href="10.11646/zootaxa.4114.1.8">https://doi.org/10.11646/zootaxa.4114.1.8</ext-link></mixed-citation></ref></ref-list></tp:taxon-treatment>
