# Supplementary material for: On the clawed lobsters of the genus Nephropsis Wood-Mason, 1872 recently collected from deep-sea cruises off Taiwan and the South China Sea (Crustacea, Decapoda, Nephropidae)
Source: Zookeys. 2019 Mar 25;833:41–58. doi: 10.3897/zookeys.833.32837 (PMC6443626; doi:10.3897/zookeys.833.32837)
Supplement: XML Treatment for Nephropsis sulcata [file zookeys.833.32837-treatment7.xml]

<!DOCTYPE tp:taxon-treatment
  PUBLIC "-//TaxonX//DTD Taxonomic Treatment Publishing DTD v0 20100105//EN" "tax-treatment-NSO.dtd">
<tp:taxon-treatment xmlns:tp="http://www.plazi.org/taxpub"><tp:treatment-meta><kwd-group><label>Taxon classification</label><kwd><named-content xmlns:xlink="http://www.w3.org/1999/xlink" content-type="kingdom">Animalia</named-content></kwd><kwd><named-content xmlns:xlink="http://www.w3.org/1999/xlink" content-type="order">Decapoda</named-content></kwd><kwd><named-content xmlns:xlink="http://www.w3.org/1999/xlink" content-type="family">Nephropidae</named-content></kwd></kwd-group><mixed-citation publication-type="journal"><person-group><name><surname>Chang</surname><given-names>Su-Ching</given-names></name><name><surname>Chan</surname><given-names>Tin-Yam</given-names></name></person-group><article-title>On the clawed lobsters of the genus <italic><tp:taxon-name><tp:taxon-name-part taxon-name-part-type="genus" reg="Nephropsis">Nephropsis</tp:taxon-name-part></tp:taxon-name></italic> Wood-Mason, 1872 recently collected from deep-sea cruises off Taiwan and the South China Sea (<tp:taxon-name><tp:taxon-name-part taxon-name-part-type="subphylum">Crustacea</tp:taxon-name-part></tp:taxon-name>, <tp:taxon-name><tp:taxon-name-part taxon-name-part-type="order">Decapoda</tp:taxon-name-part></tp:taxon-name>, <tp:taxon-name><tp:taxon-name-part taxon-name-part-type="family">Nephropidae</tp:taxon-name-part></tp:taxon-name>)</article-title><source>Zookeys</source><day>25</day><month>3</month><year>2019</year><volume>833</volume><fpage>41</fpage><lpage>58</lpage><pub-id pub-id-type="doi">10.3897/zookeys.833.32837</pub-id></mixed-citation></tp:treatment-meta><tp:nomenclature><tp:taxon-name>
                <tp:taxon-name-part taxon-name-part-type="genus" reg="Nephropsis">Nephropsis</tp:taxon-name-part>
                <tp:taxon-name-part taxon-name-part-type="species" reg="sulcata">sulcata</tp:taxon-name-part>
              </tp:taxon-name><tp:taxon-authority>Macpherson, 1990</tp:taxon-authority><xref ref-type="fig" rid="F9">Fig. 9</xref><tp:nomenclature-citation-list><tp:nomenclature-citation><tp:taxon-name>
                    <tp:taxon-name-part taxon-name-part-type="genus" reg="Nephropsis">Nephropsis</tp:taxon-name-part>
                    <tp:taxon-name-part taxon-name-part-type="species" reg="sulcata">sulcata</tp:taxon-name-part>
                  </tp:taxon-name><comment>Macpherson, 1990: 319, figs 13e–g, 14a, b, 15a, b, 16g (type locality: Philippines); 1993: 64; <xref ref-type="bibr" rid="B10">Holthuis 1991</xref>: 47, figs 84, 85; <xref ref-type="bibr" rid="B9">Griffin and Stoddart 1995</xref>: 235, fig. 1; <xref ref-type="bibr" rid="B5">Chan 1997</xref>: 415; <xref ref-type="bibr" rid="B6">2010</xref>: 157; <xref ref-type="bibr" rid="B20">Zarenkov 2006</xref>: 94, fig. 20A.</comment></tp:nomenclature-citation><tp:nomenclature-citation><tp:taxon-name>
                    <tp:taxon-name-part taxon-name-part-type="genus" reg="Nephropsis">Nephropsis</tp:taxon-name-part>
                    <tp:taxon-name-part taxon-name-part-type="species" reg="atlantica">atlantica</tp:taxon-name-part>
                  </tp:taxon-name><comment>: <xref ref-type="bibr" rid="B4">Bruce 1966</xref>: 223. <bold>non</bold> Norman, 1882</comment></tp:nomenclature-citation></tp:nomenclature-citation-list></tp:nomenclature><tp:treatment-sec sec-type="material" id="SECID0E6QBG"><title>Material examined.</title><p>Dongsha 2014, <abbrev xmlns:xlink="http://www.w3.org/1999/xlink" xlink:title="station" id="ABBRID0EFRBG" xlink:type="simple">stn</abbrev> CP4130, <named-content xmlns:xlink="http://www.w3.org/1999/xlink" content-type="dwc:verbatimCoordinates" xlink:type="simple"><named-content content-type="geo-json" specific-use="{&#34;type&#34;:&#34;Point&#34;,&#34;coordinates&#34;:[116.132767,20.299517]}" id="NCID0EMRBG" xlink:type="simple">20°17.971'N, 116°07.966'E</named-content></named-content>, 795–822 m, 2 May 2014, 1 male cl 16.6 mm (<named-content xmlns:xlink="http://www.w3.org/1999/xlink" content-type="dwc:institutional_code" xlink:type="simple">NTOU</named-content> M02130).</p></tp:treatment-sec><tp:treatment-sec sec-type="diagnosis" id="SECID0EWRBG"><title>Diagnosis.</title><p>Carapace generally smooth, with some small granules. Rostrum more than half carapace length, bearing two strong lateral spines. Median groove overreaching distal pair of lateral rostral spines. Posterior portion of subdorsal carina armed with several small spines. Postorbital and post-supraorbital spines present. Postcervical groove crossing midline of carapace. Distance between orbital margin and postercervical groove approximately 1.5 times distance between postcervical groove and posterior margin of carapace.</p><p>Abdominal tergites II–VI with distinct median carina. Anterior border of pleura II–V convex, each terminating in long, acute point. A single strong spine and 1–3 additional spines on anterior border of pleuron II. Anterior border of pleuron III with two small spines. Posterior border of pleuron V armed with a strong spine. Uropodal exopod with complete diaeresis.</p><p>Cheliped I bearing numerous granules on all articles. Carpus with anterodorsal and anteroventral spines; two spines on inner surface; outer surface with one spine on distal half. Carpus of pereiopod III 0.79 times palm length.</p><fig id="F9" position="float" orientation="portrait"><label>Figure 9.</label><caption><p><italic><tp:taxon-name><tp:taxon-name-part taxon-name-part-type="genus" reg="Nephropsis">Nephropsis</tp:taxon-name-part><tp:taxon-name-part taxon-name-part-type="species" reg="sulcata">sulcata</tp:taxon-name-part></tp:taxon-name></italic> Macpherson, 1990, <abbrev xmlns:xlink="http://www.w3.org/1999/xlink" xlink:title="station" id="ABBRID0EQSBG" xlink:type="simple">stn</abbrev> CP4130, male cl 16.6 mm (<named-content xmlns:xlink="http://www.w3.org/1999/xlink" content-type="dwc:institutional_code" xlink:type="simple">NTOU</named-content> M02130). Dorsal habitus <bold>(A)</bold>; abdomen, lateral view <bold>(B)</bold>. Scale bar: 0.5 cm.</p></caption><graphic xmlns:xlink="http://www.w3.org/1999/xlink" xlink:href="zookeys-833-041-g009.jpg" position="float" orientation="portrait" xlink:type="simple" id="oo_276860.jpg"/></fig></tp:treatment-sec><tp:treatment-sec sec-type="Color in life" id="SECID0ECTBG"><title>Color in life.</title><p>Unknown.</p></tp:treatment-sec><tp:treatment-sec sec-type="distribution" id="SECID0EHTBG"><title>Distribution.</title><p>Widely distributed in the Indo-West Pacific from Madagascar, Laccadive Sea, Indonesia, South China Sea, northwestern and eastern Australia, Coral Sea, Chesterfield Islands, New Caledonia, and the Philippines, at depths of 200–1115 m (<xref ref-type="bibr" rid="B11">Macpherson 1990</xref>, <xref ref-type="bibr" rid="B12">1993</xref>; <xref ref-type="bibr" rid="B10">Holthuis 1991</xref>; <xref ref-type="bibr" rid="B9">Griffin and Stoddart 1995</xref>; <xref ref-type="bibr" rid="B5">Chan 1997</xref>; <xref ref-type="bibr" rid="B20">Zarenkov 2006</xref>).</p></tp:treatment-sec><tp:treatment-sec sec-type="remarks" id="SECID0EFUBG"><title>Remarks.</title><p>The present specimen was collected off Dongsha in the South China Sea and the presence of <italic><tp:taxon-name><tp:taxon-name-part taxon-name-part-type="genus" reg="Nephropsis">N.</tp:taxon-name-part><tp:taxon-name-part taxon-name-part-type="species" reg="sulcata">sulcata</tp:taxon-name-part></tp:taxon-name></italic> off Dongsha has been reported before (<xref ref-type="bibr" rid="B4">Bruce 1966</xref>, as <italic><tp:taxon-name><tp:taxon-name-part taxon-name-part-type="genus" reg="Nephropsis">N.</tp:taxon-name-part><tp:taxon-name-part taxon-name-part-type="species" reg="atlantica">atlantica</tp:taxon-name-part></tp:taxon-name></italic> Norman, 1882; see <xref ref-type="bibr" rid="B11">Macpherson 1990</xref>). <italic><tp:taxon-name><tp:taxon-name-part taxon-name-part-type="genus" reg="Nephropsis">Nephropsis</tp:taxon-name-part><tp:taxon-name-part taxon-name-part-type="species" reg="sulcata">sulcata</tp:taxon-name-part></tp:taxon-name></italic> can be distinguished from the closely related Atlantic species <italic><tp:taxon-name><tp:taxon-name-part taxon-name-part-type="genus" reg="Nephropsis">N.</tp:taxon-name-part><tp:taxon-name-part taxon-name-part-type="species" reg="atlantica">atlantica</tp:taxon-name-part></tp:taxon-name></italic> by the carpus of the pereiopod II being longer than the palm, and usually bearing a spine on the posterior border of the abdominal pleuron V (Fig. <xref ref-type="fig" rid="F9">9B</xref>; see also <xref ref-type="bibr" rid="B5">Chan 1997</xref>). Even though both sides of pereiopod II are missing in the present specimen, its remaining part agrees well with the description of <italic><tp:taxon-name><tp:taxon-name-part taxon-name-part-type="genus" reg="Nephropsis">N.</tp:taxon-name-part><tp:taxon-name-part taxon-name-part-type="species" reg="sulcata">sulcata</tp:taxon-name-part></tp:taxon-name></italic> by <xref ref-type="bibr" rid="B11">Macpherson (1990)</xref>.</p></tp:treatment-sec><ref-list><ref id="B10"><mixed-citation xmlns:xlink="http://www.w3.org/1999/xlink" xlink:type="simple"><person-group><name name-style="western"><surname>Holthuis</surname><given-names>LB</given-names></name></person-group> (<year>1991</year>) <source>Marine Lobsters of the World. An Annotated and Illustrated Catalogue of Species of Interest to Fisheries known to Date.</source><publisher-name>FAO Species Catalogue</publisher-name>, <publisher-loc>FAO, Rome</publisher-loc>, <size units="page">292 pp</size>. <ext-link xlink:type="simple" ext-link-type="uri" xlink:href="http://www.fao.org/3/t0411e/t0411e00.htm">http://www.fao.org/3/t0411e/t0411e00.htm</ext-link></mixed-citation></ref><ref id="B9"><mixed-citation xmlns:xlink="http://www.w3.org/1999/xlink" xlink:type="simple"><person-group><name name-style="western"><surname>Griffin</surname><given-names>DJG</given-names></name><name name-style="western"><surname>Stoddart</surname><given-names>HE</given-names></name></person-group> (<year>1995</year>) <article-title>Deep-water decapod <tp:taxon-name><tp:taxon-name-part taxon-name-part-type="subphylum">Crustacea</tp:taxon-name-part></tp:taxon-name> from eastern Australia: lobsters of the families <tp:taxon-name><tp:taxon-name-part taxon-name-part-type="family">Nephropidae</tp:taxon-name-part></tp:taxon-name>, <tp:taxon-name><tp:taxon-name-part taxon-name-part-type="family">Palinuridae</tp:taxon-name-part></tp:taxon-name>, <tp:taxon-name><tp:taxon-name-part taxon-name-part-type="family">Polychelidae</tp:taxon-name-part></tp:taxon-name> and <tp:taxon-name><tp:taxon-name-part taxon-name-part-type="family">Scyllaridae</tp:taxon-name-part></tp:taxon-name>.</article-title><source>Records of the Australian Museum</source><volume>47</volume>: <fpage>231</fpage>–<lpage>263</lpage>. <ext-link xlink:type="simple" ext-link-type="doi" xlink:href="10.3853/j.0067-1975.47.1995.239">https://doi.org/10.3853/j.0067-1975.47.1995.239</ext-link></mixed-citation></ref><ref id="B5"><mixed-citation xmlns:xlink="http://www.w3.org/1999/xlink" xlink:type="simple"><person-group><name name-style="western"><surname>Chan</surname><given-names>TY</given-names></name></person-group> (<year>1997</year>) <article-title><tp:taxon-name><tp:taxon-name-part taxon-name-part-type="subphylum">Crustacea</tp:taxon-name-part></tp:taxon-name><tp:taxon-name><tp:taxon-name-part taxon-name-part-type="order">Decapoda</tp:taxon-name-part></tp:taxon-name>: <tp:taxon-name><tp:taxon-name-part taxon-name-part-type="family">Palinuridae</tp:taxon-name-part></tp:taxon-name>, <tp:taxon-name><tp:taxon-name-part taxon-name-part-type="family">Scyllaridae</tp:taxon-name-part></tp:taxon-name> and <tp:taxon-name><tp:taxon-name-part taxon-name-part-type="family">Nephropidae</tp:taxon-name-part></tp:taxon-name> collected in Indonesia by the KARUBAR Cruise, with an identification key for the species of <italic><tp:taxon-name><tp:taxon-name-part taxon-name-part-type="genus">Metanephrops</tp:taxon-name-part></tp:taxon-name></italic>.</article-title> In: <person-group><name name-style="western"><surname>Crosnier</surname><given-names>A</given-names></name><name name-style="western"><surname>Bouchet</surname><given-names>P</given-names></name></person-group> (<role>Eds</role>) <issue-title>Rèsultats des Campagnes MUSORSTOM.</issue-title><source>Volume 16. Mèmoires du Musèum national d’Histoire naturelle, Paris</source>, <fpage>409</fpage>–<lpage>431</lpage>. <ext-link xlink:type="simple" ext-link-type="uri" xlink:href="http://www.documentation.ird.fr/hor/fdi:010010306">http://www.documentation.ird.fr/hor/fdi:010010306</ext-link></mixed-citation></ref><ref id="B6"><mixed-citation xmlns:xlink="http://www.w3.org/1999/xlink" xlink:type="simple"><person-group><name name-style="western"><surname>Chan</surname><given-names>TY</given-names></name></person-group> (<year>2010</year>) Annotated checklist of the world’s marine lobsters (<tp:taxon-name><tp:taxon-name-part taxon-name-part-type="subphylum">Crustacea</tp:taxon-name-part></tp:taxon-name>: <tp:taxon-name><tp:taxon-name-part taxon-name-part-type="order">Decapoda</tp:taxon-name-part></tp:taxon-name>: <tp:taxon-name><tp:taxon-name-part taxon-name-part-type="infraorder">Astacidea</tp:taxon-name-part></tp:taxon-name>, <tp:taxon-name><tp:taxon-name-part taxon-name-part-type="infraorder">Glypheidea</tp:taxon-name-part></tp:taxon-name>, <tp:taxon-name><tp:taxon-name-part taxon-name-part-type="infraorder">Achelata</tp:taxon-name-part></tp:taxon-name>, <tp:taxon-name><tp:taxon-name-part taxon-name-part-type="infraorder">Polychelida</tp:taxon-name-part></tp:taxon-name>). The Raffles Bulletin of Zoology supplement: 153–181. <ext-link xlink:type="simple" ext-link-type="uri" xlink:href="https://lkcnhm.nus.edu.sg/rbz/supplement-no-23/">https://lkcnhm.nus.edu.sg/rbz/supplement-no-23/</ext-link></mixed-citation></ref><ref id="B20"><mixed-citation xmlns:xlink="http://www.w3.org/1999/xlink" xlink:type="simple"><person-group><name name-style="western"><surname>Zarenkov</surname><given-names>NA</given-names></name></person-group> (<year>2006</year>) <article-title>Nephropid lobsters from the Indian Ocean with descriptions of four new species (<tp:taxon-name><tp:taxon-name-part taxon-name-part-type="subphylum">Crustacea</tp:taxon-name-part></tp:taxon-name>: <tp:taxon-name><tp:taxon-name-part taxon-name-part-type="order">Decapoda</tp:taxon-name-part></tp:taxon-name>: <tp:taxon-name><tp:taxon-name-part taxon-name-part-type="family">Nephropidae</tp:taxon-name-part></tp:taxon-name>).</article-title><source>Senckenbergiana Maritima</source><volume>36</volume>: <fpage>83</fpage>–<lpage>98</lpage>. <ext-link xlink:type="simple" ext-link-type="doi" xlink:href="10.1007/BF03043703">https://doi.org/10.1007/BF03043703</ext-link></mixed-citation></ref><ref id="B4"><mixed-citation xmlns:xlink="http://www.w3.org/1999/xlink" xlink:type="simple"><person-group><name name-style="western"><surname>Bruce</surname><given-names>AJ</given-names></name></person-group> (<year>1966</year>) <article-title><italic><tp:taxon-name><tp:taxon-name-part taxon-name-part-type="genus">Hymenopenaeus</tp:taxon-name-part><tp:taxon-name-part taxon-name-part-type="species">halli</tp:taxon-name-part></tp:taxon-name></italic> sp. nov., a new species of penaeid prawn from the South China Sea (<tp:taxon-name><tp:taxon-name-part taxon-name-part-type="order">Decapoda</tp:taxon-name-part></tp:taxon-name>, <tp:taxon-name><tp:taxon-name-part taxon-name-part-type="family">Penaeidae</tp:taxon-name-part></tp:taxon-name>).</article-title><source>Crustaceana</source><volume>11</volume>: <fpage>216</fpage>–<lpage>224</lpage>. <ext-link xlink:type="simple" ext-link-type="doi" xlink:href="10.1163/156854066X00388">https://doi.org/10.1163/156854066X00388</ext-link></mixed-citation></ref><ref id="B11"><mixed-citation xmlns:xlink="http://www.w3.org/1999/xlink" xlink:type="simple"><person-group><name name-style="western"><surname>Macpherson</surname><given-names>E</given-names></name></person-group> (<year>1990</year>) <article-title><tp:taxon-name><tp:taxon-name-part taxon-name-part-type="subphylum">Crustacea</tp:taxon-name-part></tp:taxon-name><tp:taxon-name><tp:taxon-name-part taxon-name-part-type="order">Decapoda</tp:taxon-name-part></tp:taxon-name>: on a collection of <tp:taxon-name><tp:taxon-name-part taxon-name-part-type="family">Nephropidae</tp:taxon-name-part></tp:taxon-name> from the Indian Ocean and Western Pacific.</article-title> In: <person-group><name name-style="western"><surname>Crosnier</surname><given-names>A</given-names></name></person-group> (<role>Ed.</role>) <issue-title>Résultats des campagnes MUSORSTOM, vol.</issue-title><source>6 (Crustacés de la Nouvelle Calédonie). Mémoires du Muséum national d’Histoire naturelle. Série A, Zoologie, Paris</source>, <fpage>289</fpage>–<lpage>329</lpage>. <ext-link xlink:type="simple" ext-link-type="uri" xlink:href="http://www.documentation.ird.fr/hor/fdi:42400">http://www.documentation.ird.fr/hor/fdi:42400</ext-link></mixed-citation></ref><ref id="B12"><mixed-citation xmlns:xlink="http://www.w3.org/1999/xlink" xlink:type="simple"><person-group><name name-style="western"><surname>Macpherson</surname><given-names>E</given-names></name></person-group> (<year>1993</year>) <article-title>New records for the genus <italic><tp:taxon-name><tp:taxon-name-part taxon-name-part-type="genus">Nephropsis</tp:taxon-name-part></tp:taxon-name></italic> Wood-Mason (<tp:taxon-name><tp:taxon-name-part taxon-name-part-type="subphylum">Crustacea</tp:taxon-name-part></tp:taxon-name>, <tp:taxon-name><tp:taxon-name-part taxon-name-part-type="order">Decapoda</tp:taxon-name-part></tp:taxon-name>, <tp:taxon-name><tp:taxon-name-part taxon-name-part-type="family">Nephropidae</tp:taxon-name-part></tp:taxon-name>) from northern Australia, with the description of two new species.</article-title><source>Beagle: Records of the Museums and Art Galleries of the Northern Territory</source><volume>10</volume>: <fpage>55</fpage>–<lpage>66</lpage>. <ext-link xlink:type="simple" ext-link-type="uri" xlink:href="https://reurl.cc/G4j0y">https://reurl.cc/G4j0y</ext-link></mixed-citation></ref></ref-list></tp:taxon-treatment>
